# Supplementary material for: YAP–VGLL4 antagonism defines the major physiological function of the Hippo signaling effector YAP
Source: Genes Dev. 2022 Nov-Dec;36(21-24):1119–28. doi: 10.1101/gad.350127.122 (PMC9851404; doi:10.1101/gad.350127.122)
Supplement: Supplemental Material [file supp_gad.350127.122_Supplemental_Table_1.xlsx]

## Sheet: Sheet1
Supplementary Table 1. Fold change of genes differentially expressed in Vgll4 mutant compared to control livers.
Gene Symbol	Fold change in Vgll4/CTL
Mup14	59.353
Mup7	59.0697
Cyp4a12a	49.7281
Tff2	21.6711
Mup8	20.8623
Saa2	16.5214
Cyp4a12b	15.1095
Enkur	13.337
Lrr1	12.7399
AA414768	11.7675
Gm15348	11.7435
Aplnr	11.2505
Saa1	11.2379
Plcxd3	10.7516
Cml5	10.5987
Klk1	9.51261
Gm13710	9.28316
Slco1a1	9.27489
Hspb7	9.17614
Kcnn3	9.14184
Hsd3b5	8.99189
Smim5	8.79565
Hemgn	8.39776
1500009L16Rik	8.32237
Mirg	8.22313
Adam21	8.14676
Ctnnd2	7.91537
Tesc	7.54002
Cxcl2	7.43796
Slc4a11	7.30211
Phactr3	7.27378
Smc2os	7.14306
Mir339	7.13198
Armc2	6.77165
Rem2	6.47717
Ppef2	6.38937
A230056J06Rik	6.31299
Il27	6.2769
Add2	6.27515
Hist1h2ad	6.22468
Ankrd35	6.19009
Nrip3	6.18298
Olfml2a	6.17542
Npc1l1	6.10502
Klc3	6.02353
Tmem150c	5.98433
Hmgcll1	5.92307
Ccnb1ip1	5.80389
Grm8	5.77779
Tsix	5.62854
Slc22a28	5.42224
Wnt2b	5.40423
Casq2	5.32816
Trem1	5.30372
Pif1	5.15571
Fam64a	5.08461
Selenbp2	5.06025
Lrrc9	5.0145
Slc10a2	5.01232
Gm15401	4.9798
Cib3	4.97628
Acpp	4.95837
Gpr114	4.90176
9530077C05Rik	4.89256
Sele	4.87205
2610035D17Rik	4.8401
Cxcl1	4.83033
Cxcr2	4.68342
Gp9	4.66009
Mir1192	4.64304
Apol10b	4.59188
Fndc8	4.52683
Nlgn3	4.51494
Slc41a2	4.51207
Serpina1e	4.43308
Gm11744	4.41772
Depdc1a	4.27352
Pycr1	4.26351
Gpr55	4.2357
Nme5	4.23258
Gm684	4.21382
Gata5	4.20445
Abcb1b	4.17027
Prtn3	4.15611
Hist1h2ae	3.9845
Ube2t	3.93761
Nkain1	3.85072
Mup21	3.83588
Ska1	3.82252
Ugt2b38	3.78182
D730005E14Rik	3.75819
Phgdh	3.74755
Cenpi	3.70353
Elovl3	3.69864
Melk	3.68586
Cyp2s1	3.66628
Sarm1	3.63475
Rab15	3.61361
Trim46	3.58505
March9	3.57517
Enpp6	3.52899
H2-Oa	3.50025
Cdca5	3.45287
Serpina12	3.42408
Gria4	3.41476
Zpbp2	3.41165
Prr11	3.37871
Stil	3.37759
Serpina4-ps1	3.35646
Macc1	3.3024
8430426J06Rik	3.28253
Mthfd2	3.27276
Mup3	3.26409
Espl1	3.19646
Sftpd	3.1903
AF357399	3.14871
Bend6	3.14719
Csdc2	3.05191
Cenpf	3.00939
Foxj1	3.00665
Ntrk3	2.99271
Cep55	2.91473
Fxyd3	2.91406
2810417H13Rik	2.88682
Il1r2	2.84455
2700099C18Rik	2.82458
C7	2.82065
Adamtsl3	2.80931
Hist1h2bl	2.8036
Slc4a3	2.80354
Pof1b	2.78502
Rad54l	2.77439
Slc12a8	2.77206
Liph	2.77114
Loxl1	2.76162
Fam83d	2.75642
Scara5	2.75184
Hist1h3g	2.74392
Ebf1	2.74238
Shcbp1	2.74172
Adcy1	2.73369
Mup20	2.71351
Prph	2.71061
Eda2r	2.70175
Cacna1e	2.69911
Ndc80	2.68855
Psat1	2.68011
Cdc6	2.67276
Dclk1	2.60662
Mup1	2.58712
4632434I11Rik	2.5401
Lgi2	2.52756
Cdca3	2.52163
Itga2	2.51311
Magi2	2.49186
Racgap1	2.48535
Sfn	2.48351
Gngt1	2.47808
Rps16	2.47759
Knstrn	2.47158
Plch1	2.44186
Prc1	2.42231
Zfp473	2.41862
Derl3	2.41506
Clec4d	2.40951
Polq	2.40869
Tmem231	2.40031
Mastl	2.38403
Lama3	2.37982
Msln	2.36776
A2m	2.36008
Mfap4	2.35949
Wif1	2.35911
Fbn2	2.35835
Hcar2	2.34973
Fermt1	2.34743
Tlr12	2.33882
Il1rl2	2.33416
Pcdhb20	2.32914
Cpe	2.31849
Socs3	2.30335
Lad1	2.29674
Mir7578	2.29595
Diap3	2.29261
Dnah8	2.28678
Mcm6	2.28574
Cdc7	2.28456
Prok1	2.27942
Slc13a5	2.27876
Blnk	2.27711
Kif12	2.26217
Tmem154	2.25589
Etv1	2.25028
Aurka	2.22908
Dusp2	2.22772
4930480G23Rik	2.2216
Nbl1	2.21618
Ercc6l	2.21189
Npcd	2.20736
Zfp185	2.20656
Dnajc12	2.20149
Ehf	2.20141
Spp1	2.18966
Cxcl14	2.16961
Gas6	2.16563
Fst	2.15536
Mcm5	2.1411
Ces3a	2.12972
Dos	2.12443
Fblim1	2.12058
Fabp5	2.11409
Syt12	2.10605
Cdk1	2.09572
Hddc3	2.08637
Tgfb2	2.08567
Clstn2	2.04703
St14	2.02862
Muc1	2.02403
Zfp454	0.497993
Gstp2	0.493243
Mirlet7a-1	0.486838
Car15	0.485642
Gm4013	0.484543
Mmd2	0.477794
Ripply1	0.477675
Fcrl1	0.477579
Mrpl23	0.476228
Cd207	0.474547
Chst7	0.473361
Mir6236	0.464916
Zfp428	0.463928
Mir7673	0.456486
Trpm6	0.455463
Psma8	0.455384
Acot3	0.454994
Icam4	0.453724
Id1	0.452474
Snord99	0.447051
Mir6942	0.444538
Mtmr7	0.441692
Snhg10	0.436075
Lefty1	0.434818
Foxred2	0.431266
Tuba8	0.42827
Gpr52	0.426326
Sult2a2	0.421494
Rasl11b	0.410565
Cd3e	0.404343
Noxred1	0.398716
Hhipl2	0.396221
Mss51	0.387619
Mir675	0.37431
Sult2a1	0.37149
H19	0.366618
3110009E18Rik	0.362661
Sult2a5	0.356524
Il21r	0.356108
Mir7036	0.350112
Slc22a13b-ps	0.349011
Chn1os3	0.347966
Pdxp	0.34699
Snord98	0.342569
Cyp2b13	0.339365
4933408B17Rik	0.33232
1110046J04Rik	0.326222
Shh	0.32486
Cyp2j8	0.323052
Mettl7a2	0.312532
Hus1b	0.303058
Ctrl	0.296191
Mir7650	0.288473
Tinag	0.280509
Myo15	0.279324
2010310C07Rik	0.278899
Greb1	0.27704
B230216N24Rik	0.274557
Pde6c	0.272008
Lingo4	0.263485
Cd6	0.257172
Mir1839	0.240179
3110021A11Rik	0.237407
Cd209d	0.232082
Dach2	0.229347
Gm6484	0.226232
Tnfrsf25	0.225509
Cacna1b	0.224856
Fmr1nb	0.223417
Gdf11	0.215306
Mettl7a2Higd1c	0.198772
Mir128-1	0.192903
Gm6682	0.189756
Adora3	0.175946
Fbxw15	0.15952
Bmp3	0.159503
Mir7237	0.159212
Slc9b1	0.158921
4933427E11Rik	0.147722
Gm10787	0.147536
Mir1955	0.146288
9230116L04Rik	0.144833
D630045M09Rik	0.139822
Spatc1l	0.13743
4930507D05Rik	0.133546
Slc1a1	0.133524
Aldh3b2	0.125689
Ccl8	0.124564
Mir15b	0.12372
Ttc16	0.123527
4930590J08Rik	0.11637
1810041L15Rik	0.109922
Gm15941	0.109061
Col9a1	0.108406
Camk2b	0.102723
Wdr72	0.100921
Mir7011	0.0976842
Zim1	0.0972246
Rbp3	0.0873812
Espnl	0.0829248
Gldn	0.0651082
