# Supplementary material for: YAP–VGLL4 antagonism defines the major physiological function of the Hippo signaling effector YAP
Source: Genes Dev. 2022 Nov-Dec;36(21-24):1119–28. doi: 10.1101/gad.350127.122 (PMC9851404; doi:10.1101/gad.350127.122)
Supplement: Supplemental Material [file supp_gad.350127.122_Supplemental_Table_2.xlsx]

## Sheet: Sheet1
Supplementary Table 2. Fold change of genes differentially expressed in Yap mutant compared to control livers, and their rescue in Yap;Vgll4 double mutant livers.
Gene symbol	Fold change in Yap/CTL	Fold change in Yap;Vgll4/Yap	Fold change in Yap;Vgll4/CTL
Cxcl2	414.538	0.0163022	6.75786
Krt20	309.108	0.105564	32.6307
Nos2	291.412	0.0231551	6.74767
Ly6d	236.639	0.0111613	2.64121
Timp1	188.375	0.027159	5.11607
Sele	181.329	0.02117	3.83874
Saa2	163.549	0.0345716	5.65414
Cib3	142.113	0.0455286	6.47022
Ch25h	117.794	0.00764817	0.900906
Slpi	113.024	0.0270558	3.05796
Ccl7	107.27	0.0917096	9.8377
Mir7678	84.9834	0.0286371	2.43368
A2m	80.206	0.0170459	1.36719
Shc2	78.271	0.0304968	2.38701
Gpx2	75.7567	0.0133683	1.01274
Aplnr	74.0783	0.0928343	6.87701
Ccl2	69.5541	0.0397662	2.7659
Saa1	65.3143	0.0704322	4.60023
Cxcl5	60.7439	0.0479412	2.91213
F13a1	58.1206	0.0195205	1.13454
Cldn23	57.2282	0.149632	8.56319
Gipc2	54.8456	0.0359751	1.97308
Hcar2	53.2724	0.0656449	3.49706
Tmem45b	52.8919	0.0958874	5.07167
Mmp12	52.5649	0.054783	2.87966
Rasal1	52.3923	0.0259694	1.3606
Ptgs2	51.631	0.0261888	1.35215
Ubd	49.4692	0.0358325	1.7726
Il6	49.1771	0.137828	6.77796
Nxpe5	48.9277	0.0396138	1.93821
Fcrls	47.1787	0.0607584	2.8665
Wfdc3	45.8259	0.0446981	2.04833
Barx2	44.0664	0.0663156	2.92229
Adamts4	43.9683	0.125813	5.53179
Lcn2	43.4268	0.0552394	2.39887
Sprr1a	41.6073	0.0643187	2.67613
Trem1	39.6639	0.0412294	1.63532
9530077C05Rik	39.6593	0.139355	5.52674
Gm15348	39.2791	0.89697	35.2322
Serpinb2	38.4627	0.050118	1.92767
Serpine1	38.4009	0.0106372	0.408478
Cxcr2	38.2794	0.101763	3.89543
Cxcl14	37.9586	0.068814	2.61209
Asprv1	37.6419	0.044842	1.68794
Grrp1	36.8472	0.0284706	1.04906
Gsta1	36.6943	0.0150106	0.550802
Chil3	35.921	0.0368414	1.32338
Ldb3	35.6633	0.0284983	1.01634
Adora2b	35.6232	0.0540234	1.92449
Pif1	34.2445	0.144485	4.94783
Prr15l	33.8415	0.0464689	1.57258
Apol10b	32.5761	0.157935	5.1449
Osm	32.2676	0.117279	3.78431
Orm2	31.6994	0.0568809	1.80309
Gucy2g	31.3973	0.118766	3.72893
Prtn3	30.8574	0.0951331	2.93556
AY512931	30.5418	0.483322	14.7615
Areg	30.4385	0.0328787	1.00078
Cap2	30.2295	0.444433	13.435
Nav3	29.6749	0.192547	5.71383
Wbscr17	29.6456	0.275743	8.17456
Wdr72	29.5237	0.0818904	2.4177
Thbs4	29.4715	0.0337471	0.99458
Elf3	29.321	0.0544211	1.59568
Zan	29.1911	0.0999986	2.91907
Tmem54	29.0251	0.0995924	2.89068
Gdf3	28.9584	0.103467	2.99624
Il1f9	28.2123	0.141191	3.98332
Scara5	28.1575	0.00790782	0.222665
Chil1	27.3742	0.125082	3.424
Mirg	27.3381	0.109142	2.98374
Cx3cr1	27.1656	0.0551597	1.49845
Gpnmb	26.8882	0.0479966	1.29054
Scn2a1	26.621	0.0358912	0.955462
Hspb7	26.4997	0.262337	6.95187
Chl1	26.1578	0.0372392	0.974096
Fam64a	25.9256	0.23801	6.17057
Ccr1	25.554	0.0611123	1.56166
Sirpb1a	25.4802	0.0747428	1.90446
Cd14	25.3684	0.0626949	1.59047
Spink3	25.1087	0.0567433	1.42475
Lgi2	24.7445	0.0852256	2.10886
AI314278	24.4005	0.13339	3.25479
Clec4e	23.4202	0.0224278	0.525264
Nkain3	23.3022	0.0827012	1.92712
Folr1	23.1898	0.144647	3.35434
Spire2	22.7123	0.0876156	1.98995
Dclk1	22.5605	0.0785363	1.77182
Npc1l1	22.4889	0.0829061	1.86447
Ndst3	22.3582	0.293642	6.56532
Cidea	22.3323	0.0437738	0.97757
Ptprq	21.9851	0.302742	6.65582
Gm5483	21.6044	0.0242789	0.524531
Cpe	21.5701	0.143558	3.09656
Tnfrsf9	21.494	0.100379	2.15755
Chst11	21.386	0.0705311	1.50838
Pak6	21.2922	0.0958265	2.04035
Gm3776	21.204	0.0100845	0.213832
Abhd1	20.7858	0.560819	11.6571
Gm14085	20.551	0.236272	4.85564
Cd109	20.4409	0.234685	4.79716
Smpd3	20.3035	0.0607637	1.23372
Fam83a	20.1973	0.0768399	1.55196
Casq2	20.0563	0.395636	7.93499
Sfrp2	19.5078	0.234121	4.56718
Shisa3	19.4809	0.117145	2.2821
Ctnnd2	19.2755	0.0505355	0.974096
Il1r2	19.1986	0.0654373	1.2563
Ccl20	19.0871	0.0487194	0.929909
AA414768	19.0687	0.515864	9.83686
Hs6st2	18.8739	0.100991	1.9061
Kcnn3	18.6685	0.525285	9.80627
Frmd3	18.6332	0.0563007	1.04906
Mcemp1	18.5937	0.0881624	1.63927
Brinp1	18.4586	0.110715	2.04364
Scube1	18.304	0.108828	1.99198
Tmem35	18.2481	0.325344	5.93691
Siglec5	18.1831	0.120707	2.19483
Slc7a15	18.1803	0.217254	3.94974
Vcan	18.1271	0.109475	1.98447
Trem2	18.0076	0.047681	0.858619
Clec5a	17.9865	0.0324461	0.583589
Cemip	17.9843	0.15725	2.82803
D730005E14Rik	17.7996	0.335583	5.97323
Prkg2	17.6679	0.270954	4.78718
Ppp1r36	17.5303	0.222266	3.89638
Meox2	17.3401	0.0586123	1.01634
Prss30	17.2741	0.191578	3.30934
Ccdc146	17.2051	0.112008	1.92712
Hist3h2bb-ps	17.1883	0.283361	4.87048
Optc	17.0161	0.349158	5.94132
Hist1h2af	16.9894	0.453103	7.69796
Cdc25c	16.9681	0.152452	2.58682
E130310I04Rik	16.9201	0.281837	4.7687
Rab44	16.7398	0.102202	1.71084
Apln	16.6868	0.168348	2.80918
Wfdc16	16.6345	0.225886	3.75751
Noxa1	16.5894	0.109599	1.81819
Slc16a3	16.4968	0.0786969	1.29825
Igdcc4	16.3704	0.0461111	0.754857
Gpr114	16.256	0.382938	6.22504
Mmp8	16.1377	0.0727774	1.17446
Emp1	16.0914	0.135921	2.18717
Ccr2	16.0836	0.0947606	1.52409
Wisp2	16.008	0.0791215	1.26658
Zfyve28	15.8513	0.249187	3.94993
Mmp24	15.5917	0.065536	1.02182
Dlg2	15.5335	0.249871	3.88136
Clec4d	15.4056	0.0565405	0.871038
Cd177	15.3976	0.0489068	0.753049
Gm17746	15.3879	0.253261	3.89715
Medag	15.3425	0.181032	2.7775
Syn2	15.2339	0.234993	3.57985
Rims4	15.2047	0.195307	2.96957
Sh2d4b	15.1875	0.221941	3.37073
Slfn4	15.0089	0.119989	1.8009
Lrr1	14.9623	0.381487	5.70792
Lrrc2	14.936	0.382219	5.70883
Tifa	14.792	0.124128	1.83609
Sh2d1b1	14.7872	0.0775005	1.14601
Tff3	14.6635	0.0102318	0.150034
Susd3	14.6066	0.246054	3.594
Scn8a	14.5643	0.0631135	0.919201
Klc3	14.5603	0.338618	4.93037
Apba2	14.4374	0.197708	2.8544
Fbn2	14.3585	0.370331	5.3174
Mdh1b	14.293	0.20963	2.99624
Ankrd35	14.2252	0.262136	3.72893
Mmp13	14.2198	0.211791	3.01163
Gm15880	14.1569	0.351501	4.97615
Gm13154	14.1227	0.136456	1.92712
Syt12	14.1208	0.102065	1.44123
B020031M17Rik	14.0038	0.191289	2.67876
Itga2	13.8683	0.109622	1.52027
Tceal5	13.6317	0.0233658	0.318516
Pkp1	13.3639	0.181032	2.41929
Col11a1	13.2708	0.0295757	0.392493
Fam25c	13.2491	0.249501	3.30565
Nrip2	13.1447	0.199873	2.62726
Fgf7	13.1296	0.0489257	0.642373
Scd2	12.973	0.106209	1.37784
Lox	12.9334	0.159639	2.06467
Ogdhl	12.8734	0.815257	10.4951
Barx1	12.829	0.154258	1.97897
Nrip3	12.8054	0.142246	1.82152
Elovl7	12.7954	0.103931	1.32984
S100a8	12.7891	0.0988208	1.26383
AI839979	12.7539	0.0738933	0.942427
Gm684	12.7138	0.817789	10.3972
Cyp4f18	12.6408	0.130865	1.65424
Il1rl1	12.5483	0.186498	2.34023
Rpl39l	12.4974	0.0771006	0.96356
Ier3	12.4453	0.0701235	0.872709
Dgkg	12.3742	0.188148	2.32817
S100a9	12.3632	0.0930943	1.15095
Ccdc109b	12.2244	0.0792914	0.96929
C2cd4c	12.1893	0.314459	3.83305
Enkur	12.1888	0.463916	5.65456
Cxcl1	12.1744	0.180161	2.19334
Mab21l3	12.0846	0.223608	2.70222
Rem2	12.0612	0.164923	1.98916
Gria4	12.0286	0.525757	6.32412
Gm5086	12.0087	0.301695	3.62297
St8sia3	12.0053	0.283744	3.40642
Hist1h2ad	11.9008	0.62764	7.4694
Tnf	11.8822	0.17205	2.04433
Oacyl	11.8467	0.0768784	0.910758
Depdc1a	11.8134	0.202719	2.3948
Dmkn	11.801	0.0414722	0.489412
Trem3	11.7653	0.0602085	0.70837
Cenpf	11.7035	0.251802	2.94695
Saa3	11.6945	0.0945997	1.1063
Slc7a11	11.6274	0.145284	1.68928
Prdm14	11.5714	0.0859512	0.99458
Slc13a5	11.5469	0.1753	2.02417
Mgarp	11.3797	0.0846735	0.96356
A530064D06Rik	11.3708	0.129123	1.46824
Svep1	11.3646	0.142419	1.61854
Tff2	11.298	0.683257	7.71945
Ppef2	11.2563	0.0826121	0.929909
Tmem154	11.2522	0.145596	1.63828
Slc10a2	11.2485	0.293988	3.30692
Car9	11.2256	0.614346	6.89641
Plcxd3	11.2105	0.166314	1.86447
Ptgir	11.2104	0.206623	2.31632
Mrc2	11.1653	0.149463	1.6688
Cep55	11.145	0.277024	3.08744
Mir339	11.1428	0.167325	1.86447
Sycp2	11.1229	0.0408289	0.454137
Dnah1	11.1124	0.094658	1.05188
Jag2	11.0817	0.43124	4.77889
Aldh1a3	11.0764	0.14468	1.60253
Chrm3	11.0043	0.200849	2.21021
Cpxm2	10.9301	0.298954	3.2676
Atp1a3	10.9299	0.103161	1.12753
Ifi27l2b	10.9084	0.0990408	1.08038
Ccl4	10.8892	0.106719	1.16209
Selp	10.8136	0.141821	1.5336
Mid1	10.8049	0.556127	6.00891
Bai2	10.7361	0.352243	3.78171
Klk1	10.7244	0.322785	3.46168
Hsf2bp	10.7058	0.149845	1.60422
Mir5114	10.6888	0.0870592	0.930562
Col1a1	10.6497	0.124147	1.32212
Cyp4a12a	10.6455	0.0510432	0.543379
Myo5c	10.64	0.0887728	0.944542
Retnlg	10.6359	0.148235	1.57661
Gpr34	10.627	0.258844	2.75073
Socs3	10.5941	0.139981	1.48297
Slfn1	10.486	0.174121	1.82582
Scn7a	10.4798	0.286985	3.00754
Add2	10.4314	0.287233	2.99624
Ccnb1	10.4	0.16329	1.69822
Ajap1	10.3827	0.202078	2.09812
Lrrc14b	10.2813	0.270252	2.77855
Trim10	10.2779	0.163676	1.68224
Adamtsl3	10.2315	0.345003	3.52989
Gp49a	10.2166	0.0967108	0.988053
Bmp8b	10.1806	0.0235059	0.239303
Bex1	10.178	0.146872	1.49486
Rab15	10.1436	0.349525	3.54546
Kif20a	10.0589	0.233014	2.34385
Adamts12	10.0477	0.198555	1.99502
Slc4a11	9.99172	0.859676	8.58964
Gpr141	9.94189	0.0984877	0.979153
Fst	9.84885	0.216659	2.13384
Plat	9.8434	0.15891	1.56421
Gpr37l1	9.79235	0.093007	0.910758
1500009L16Rik	9.75369	0.305909	2.98374
Prrx1	9.71936	0.0891797	0.866769
Ndrg4	9.71466	0.212862	2.06788
5430435G22Rik	9.68773	0.259679	2.5157
Arhgap22	9.64794	0.220605	2.12839
Fam50b	9.61922	1.51594	14.5821
Tmem171	9.61038	0.145504	1.39835
Hist1h2bp	9.57305	0.422226	4.04199
LOC100038947	9.57048	0.157444	1.50681
S100a4	9.54625	0.0917812	0.876167
Cldn4	9.54262	0.261867	2.4989
Prss16	9.44976	0.192758	1.82152
Ankrd55	9.43593	0.170961	1.61318
Cacna1b	9.42716	0.00489333	0.0461302
Dpep2	9.39751	0.0599911	0.563767
Mup20	9.38827	0.0658598	0.61831
Hmmr	9.3711	0.207148	1.9412
Slc5a9	9.25733	0.0673777	0.623738
Tnip3	9.23229	0.100884	0.931388
Ifnlr1	9.18716	0.39254	3.60632
Nrcam	9.17781	0.646106	5.92984
Snord64	9.1442	0.709131	6.48443
2610035D17Rik	9.10947	0.6479	5.90202
Hemgn	9.10716	0.325642	2.96567
Calml4	9.05794	0.147107	1.33249
Thbs1	9.05712	0.108513	0.982811
Knstrn	9.03714	0.212576	1.92107
Havcr2	9.03059	0.163866	1.47981
Havcr1	9.00496	0.161706	1.45615
Syt14	8.99987	0.169206	1.52283
Serpina12	8.91198	0.114938	1.02433
Prc1	8.89387	0.253972	2.25879
Bub1	8.84876	0.203059	1.79682
Clec4b1	8.82331	0.211191	1.86341
Spp1	8.82003	0.222914	1.96611
Cass4	8.77782	0.121823	1.06934
Efhb	8.76573	0.860101	7.53941
Xylt1	8.74265	0.15427	1.34873
Irak3	8.66207	0.130371	1.12929
Gm19557	8.61964	0.495771	4.27336
Zbtb7c	8.57956	0.112292	0.963419
Skint3	8.56604	0.215278	1.84408
Gm13710	8.56497	0.455747	3.90346
Emb	8.56051	0.111361	0.95331
Dnajc6	8.5158	0.366017	3.11693
Tlr2	8.50534	0.162868	1.38525
Camp	8.50331	0.127713	1.08598
Anxa2	8.50195	0.203221	1.72778
H19	8.49267	0.173422	1.47282
Gm11744	8.46343	0.284189	2.40521
Ckap2l	8.44031	0.244021	2.05962
Ms4a7	8.43643	0.171799	1.44937
C1qtnf4	8.42506	0.360617	3.03822
Tacstd2	8.42255	0.115653	0.974096
Ckap2	8.41886	0.241516	2.03329
Tekt5	8.41251	0.0581767	0.489412
Ltb	8.39982	0.21639	1.81763
Ctsg	8.37231	0.116956	0.97919
Mir675	8.36437	0.169169	1.41499
Cdc20	8.35335	0.222002	1.85446
Arl11	8.33885	0.433324	3.61342
Prr11	8.33518	0.221602	1.8471
2700069I18Rik	8.33145	0.223787	1.86447
Hist1h2ak	8.31446	0.525274	4.36737
C7	8.30786	0.332593	2.76313
Melk	8.29656	0.26301	2.18208
Msantd3	8.29453	0.183454	1.52166
Gm10639	8.28514	0.120044	0.99458
Shisa4	8.25601	0.429841	3.54877
Eno2	8.23283	0.173355	1.4272
Cdkn3	8.23024	0.150957	1.24241
Gzmk	8.21638	0.182351	1.49826
Il1rn	8.21162	0.17535	1.43991
Cpxm1	8.20385	0.2682	2.20027
Stc2	8.2014	0.238235	1.95386
Dnm1	8.19106	0.200289	1.64058
Glipr2	8.16556	0.241424	1.97136
Serpinb6b	8.15687	0.189867	1.54872
Inpp5j	8.15419	0.0561171	0.457589
Galnt9	8.14797	0.206082	1.67915
Rpp25	8.14523	0.464604	3.78431
Diap3	8.12988	0.276268	2.24602
Arhgap27os3	8.11451	0.478945	3.88641
Alk	8.11054	0.373345	3.02803
Wt1	8.09189	0.265698	2.15
Styk1	8.09119	0.470289	3.8052
Tmc3	8.06468	0.236303	1.90571
Nfasc	8.02653	0.147662	1.18521
Mir191	7.97063	0.256397	2.04364
Ltbp2	7.96173	0.253345	2.01706
Ccnb2	7.94463	0.20485	1.62746
Cthrc1	7.92778	0.168529	1.33606
Ncam1	7.89633	0.264181	2.08606
Cenpe	7.88418	0.262823	2.07214
Nts	7.8293	0.163988	1.28391
Gprc5a	7.80993	0.55863	4.36286
Tpx2	7.78531	0.207044	1.6119
Mybl1	7.77451	0.172076	1.33781
4931440P22Rik	7.77249	0.632212	4.91386
Pycr1	7.76703	0.48045	3.73167
Rbfox1	7.76074	0.119822	0.929909
Slc41a2	7.75949	0.487322	3.78137
Mtnr1a	7.75541	0.230174	1.7851
Tubb2b	7.7515	0.180904	1.40228
Atf3	7.74597	0.083167	0.64421
Prkar1b	7.73874	0.43671	3.37959
Loxl1	7.72187	0.315905	2.43938
F730043M19Rik	7.72174	0.365603	2.82309
Ace	7.71352	0.188501	1.45401
Bcl2l14	7.70059	0.4029	3.10257
Slamf9	7.69893	0.370588	2.85313
Gal3st4	7.65611	0.251366	1.92449
Bst1	7.63536	0.261131	1.99383
Sfrp1	7.62428	0.264018	2.01294
Plk1	7.62183	0.181282	1.3817
C230037L18Rik	7.62083	0.451867	3.4436
Plaur	7.61958	0.127262	0.969681
Il1b	7.60852	0.219541	1.67038
Ssc5d	7.57676	0.345065	2.61447
Wnk3	7.56847	0.30084	2.2769
Golm1	7.56035	0.185321	1.4011
Slc16a4	7.55287	0.366135	2.76537
Spon1	7.51478	0.191832	1.44157
Ska1	7.50058	0.489406	3.67083
Tmprss4	7.49663	0.0858719	0.64375
Txlnb	7.4724	0.644536	4.81623
Hist1h2ag	7.46387	0.513546	3.83305
Kif2c	7.45999	0.268198	2.00075
Lgi4	7.45829	0.132522	0.988387
Mxd3	7.44435	0.159477	1.1872
3110035E14Rik	7.44302	0.121229	0.902311
Serpinb10	7.44159	0.0768175	0.571644
Dhrs9	7.4244	0.182127	1.35219
Parpbp	7.41462	0.19333	1.43347
Treh	7.41354	0.0859883	0.637478
Fgf2	7.41234	0.520043	3.85474
AI467606	7.40315	0.325442	2.4093
Gm15987	7.3811	0.129057	0.952579
Bglap3	7.37978	0.257154	1.89774
Mboat1	7.37766	0.375153	2.76775
Lynx1	7.37746	0.313867	2.31554
Mastl	7.37689	0.267943	1.97659
Stil	7.37581	0.389843	2.87541
AW551984	7.36254	0.263363	1.93903
Napsa	7.32104	0.219041	1.60361
Zfp457	7.30774	0.0851086	0.621952
Gm11711	7.30631	0.423292	3.0927
Gm11710	7.30631	0.423292	3.0927
BC037032	7.30446	0.661797	4.83407
Cdca3	7.30234	0.244036	1.78204
Fam13c	7.27461	0.449554	3.27033
Pkmyt1	7.2509	0.0954967	0.692437
Hist1h3g	7.24916	0.439495	3.18597
S100a6	7.23399	0.159034	1.15045
Epb4.2	7.20306	0.149534	1.0771
A4galt	7.20219	0.0999861	0.720118
Tmem150c	7.19746	0.490785	3.53241
S100a11	7.17535	0.204562	1.4678
Cenpi	7.16902	0.228488	1.63803
Egr2	7.1572	0.120694	0.86383
Hist1h2bl	7.15407	0.528379	3.78006
Gm19705	7.14261	0.193133	1.37947
Trim72	7.13141	0.0697323	0.49729
Pi15	7.13007	0.267572	1.90781
Sstr2	7.10511	0.110216	0.783094
Pkhd1l1	7.09065	0.477872	3.38842
Hpca	7.07318	0.0483997	0.34234
F630042J09Rik	7.05721	0.208483	1.47131
Actg2	6.95834	0.181619	1.26377
Steap4	6.95099	0.202923	1.41052
Siglecg	6.95001	0.321515	2.23453
Frzb	6.9394	0.163587	1.1352
Armcx4	6.92932	0.149931	1.03892
Gm10872	6.92899	0.200936	1.39228
Cd9	6.92767	0.148552	1.02912
Tes	6.92575	0.199713	1.38316
Tmem119	6.92421	0.177181	1.22684
2210011C24Rik	6.91836	0.200311	1.38582
Efs	6.91515	0.145425	1.00563
Synpo2	6.91021	0.196417	1.35728
F2rl1	6.90755	0.183148	1.2651
Tchh	6.90478	0.185043	1.27768
Kif22	6.89438	0.218584	1.507
Vgll3	6.8819	0.360819	2.48312
Exoc3l4	6.88097	0.302712	2.08295
Mir99a	6.87567	0.804394	5.53074
Ephb2	6.87275	0.31121	2.13887
Sh2d1a	6.86181	0.338474	2.32254
Fut7	6.85817	0.325821	2.23453
Acta2	6.85325	0.148503	1.01773
Nlrp1a	6.85005	0.192269	1.31705
Phlda2	6.84783	0.0915837	0.627149
Armc2	6.84462	1.19488	8.17848
Myo5a	6.84281	0.154489	1.05714
Foxs1	6.83856	0.307028	2.09963
Serpine2	6.82099	0.35164	2.39853
Esco2	6.81328	0.204716	1.39479
Prom1	6.80904	0.320155	2.17995
Dmrt2	6.79017	0.992649	6.74025
Kcnj2	6.77741	0.255363	1.7307
Tnc	6.77	0.203913	1.38049
Cdh3	6.76968	0.230613	1.56118
Abca13	6.76612	0.283289	1.91677
Mgp	6.74309	0.381067	2.56957
Dpep1	6.7415	0.299244	2.01736
1190002F15Rik	6.73855	0.197236	1.32909
Ppp1r14a	6.73649	0.386834	2.6059
Ube2t	6.72867	0.475751	3.20117
Sgol2	6.71994	0.23662	1.59007
Espl1	6.70135	0.362606	2.42995
Adam8	6.69737	0.175193	1.17333
Hist1h2ae	6.6233	0.13676	0.905805
Gstm3	6.62276	0.117328	0.777037
Racgap1	6.61968	0.238101	1.57615
Gm5134	6.6073	0.14074	0.929909
Aqp7	6.59748	0.203914	1.34532
Aspm	6.59608	0.272429	1.79696
Cd101	6.5833	0.0687591	0.452662
Dpt	6.52283	0.379027	2.47233
Arntl	6.52144	1.64501	10.7279
Amz1	6.51199	0.341209	2.22195
Spon2	6.50704	0.577909	3.76047
Ndc80	6.50516	0.355268	2.31107
Ddr1	6.49731	0.187237	1.21654
Misp	6.49039	0.39791	2.58259
Myo7b	6.47119	0.0176082	0.113946
Gata3	6.44206	0.175507	1.13062
Gria1	6.43603	0.856761	5.51414
Slc7a6	6.4103	0.226045	1.44902
Sync	6.40843	0.0786779	0.504202
Rps6kl1	6.38792	0.20514	1.31042
Slc35e4	6.38771	0.325696	2.08045
Unc13a	6.37811	0.251586	1.60464
Alox5	6.37375	0.0788886	0.502817
Tmem136	6.3729	0.246194	1.56897
Cd209a	6.32798	0.111533	0.705776
Tinag	6.32745	0.0505335	0.319748
Ak1	6.32558	0.276072	1.74632
Gldn	6.31803	0.0079216	0.0500489
Nhs	6.31792	0.262472	1.65828
Abcc12	6.31271	0.0857819	0.541516
Ttyh1	6.30511	0.229398	1.44638
Smim5	6.3001	0.82972	5.22731
Mefv	6.29289	0.0795504	0.500602
Treml2	6.28894	0.198474	1.24819
Orm3	6.27922	0.318333	1.99888
Kif14	6.27425	0.284092	1.78247
Tspan8	6.27403	0.331789	2.08165
Hkdc1	6.27362	0.22178	1.39136
Ffar2	6.26007	0.363635	2.27638
Adam32	6.25699	0.128051	0.801214
3930402G23Rik	6.24271	0.960644	5.99702
Ube2c	6.24111	0.257092	1.60454
Klra17	6.23885	0.189116	1.17987
Krt80	6.23355	0.0704187	0.438958
Nkain1	6.23151	0.369383	2.30181
Esm1	6.22776	0.830137	5.16989
Pstpip1	6.22434	0.24367	1.51668
Asb4	6.21248	0.427581	2.65634
Serpina3i	6.19884	0.193631	1.20029
Gpx3	6.18434	0.192118	1.18813
Gpr85	6.17963	0.324287	2.00398
Col3a1	6.1778	0.264476	1.63388
Troap	6.16651	0.113995	0.70295
BC147527	6.16159	0.252821	1.55778
Mtmr11	6.15333	0.269794	1.66013
Ncapg	6.08453	0.279961	1.70343
Bcl2a1b	6.05981	0.163011	0.987817
Aoc1	6.0464	0.164046	0.991891
Rab3b	6.03956	0.359727	2.17259
Tnfaip3	6.02955	0.168951	1.0187
Gfpt2	6.0164	0.136756	0.822781
Esyt3	5.99485	0.834473	5.00254
Jph2	5.99116	0.38107	2.28305
Kifc1	5.98608	0.284631	1.70382
Gm12504	5.97797	0.166374	0.99458
Htra3	5.9649	0.541021	3.22714
Cyb561	5.93887	0.206111	1.22407
Mir351	5.93505	0.652639	3.87345
Mki67	5.93298	0.307006	1.82146
Cyp1b1	5.92731	0.339026	2.00951
Il10	5.91987	0.552167	3.26876
Mis18bp1	5.90414	0.295328	1.74366
Clstn3	5.90379	0.393495	2.32311
Fblim1	5.89874	0.417774	2.46434
Ltf	5.89742	0.191433	1.12896
Ntf3	5.8911	0.163051	0.960547
Itgbl1	5.87133	0.3034	1.78136
Ccl11	5.87059	0.102307	0.600604
Slit3	5.86901	0.108739	0.638189
Ankle1	5.85298	0.243726	1.42653
4930539E08Rik	5.84009	0.156714	0.915223
Phf11a	5.83366	0.559079	3.26148
Tnfsf15	5.8328	0.198764	1.15935
Slc2a6	5.81982	0.124342	0.723648
Fbln1	5.81646	0.335912	1.95382
Mrgprf	5.81197	0.453089	2.63334
Adam12	5.81093	0.281107	1.63349
Cdca5	5.79335	0.451794	2.6174
Acss1	5.78667	0.369325	2.13716
Arhgef39	5.78105	0.33316	1.92601
Igj	5.77792	0.652891	3.77235
2810417H13Rik	5.77529	0.295315	1.70553
Alpk1	5.7742	0.137581	0.794422
Gpr82	5.77096	0.0636349	0.367235
Asxl3	5.76583	0.764905	4.41031
Sarm1	5.7593	0.405217	2.33377
Ccna2	5.73234	0.289521	1.65963
Flrt2	5.72959	0.183883	1.05357
Sirpb1b	5.72763	0.104888	0.600761
Usp13	5.70862	0.434372	2.47966
Kif18b	5.70416	0.229405	1.30856
Phlda3	5.69553	0.169814	0.967183
Lgals3	5.68623	0.172514	0.980956
Wfdc2	5.68161	0.374368	2.12701
Tlr1	5.67393	0.229877	1.3043
Dlgap5	5.66776	0.2574	1.45888
Olfm2	5.65965	0.293782	1.6627
Mfap4	5.65887	0.565722	3.20135
Tro	5.65377	0.159488	0.901706
Nat8l	5.65111	0.129463	0.731611
Rasl12	5.64216	0.388398	2.1914
Haus8	5.63929	0.23028	1.29862
AI427809	5.62551	0.246854	1.38868
C6	5.6065	0.230669	1.29325
Apobec1	5.59948	0.285593	1.59918
Rgs17	5.57896	0.583229	3.25381
Cdkn2b	5.57197	0.0440383	0.24538
Prnd	5.5699	0.1758	0.97919
Ttk	5.55711	0.234876	1.30523
Ngp	5.55585	0.09482	0.526805
Tesc	5.5375	1.37984	7.64089
Faxc	5.52352	0.42674	2.35711
Sdcbp2	5.51885	0.144381	0.796815
Lgals1	5.50684	0.266889	1.46971
Junb	5.49945	0.313272	1.72283
Mmp27	5.48711	0.439748	2.41295
Bok	5.48561	0.270973	1.48645
Cldn7	5.47956	0.256652	1.40634
Uap1l1	5.47242	0.186125	1.01855
Pi16	5.47234	0.383382	2.098
Top2a	5.46645	0.33939	1.85526
Lsp1	5.46618	0.27765	1.51768
Cbr3	5.46167	0.329174	1.79784
Fjx1	5.45985	0.400641	2.18744
Ano5	5.45388	0.348553	1.90097
Trim63	5.45309	0.0897494	0.489412
Gp9	5.45309	0.441992	2.41022
Trp53cor1	5.45303	0.412765	2.25082
Ntrk2	5.43987	0.510922	2.77935
Nptxr	5.43798	0.323304	1.75812
Usp43	5.43582	0.132491	0.720198
Trim30b	5.42908	0.24697	1.34082
Kdelr3	5.42153	0.2425	1.31472
Casc5	5.42031	0.301146	1.6323
Bfsp1	5.41868	0.642132	3.4795
2410003L11Rik	5.41686	0.259232	1.40422
Hoxb7	5.41428	0.254946	1.38035
Efcab11	5.39415	0.215675	1.16338
Tnfaip6	5.37514	0.115332	0.619928
Lrrc9	5.36717	0.995251	5.34168
Col5a2	5.36555	0.239947	1.28745
Klra3	5.35824	0.266781	1.42947
Cdh11	5.35399	0.375466	2.01024
Aplp1	5.35225	0.514522	2.75385
Spag5	5.3493	0.250986	1.3426
Gm14137	5.34823	0.241088	1.2894
Mas1	5.34641	0.230802	1.23396
Relb	5.34584	0.218259	1.16678
Clip3	5.34506	0.372176	1.9893
Aox2	5.34476	1.07496	5.74539
Lrrc39	5.3433	0.240285	1.28392
Plek	5.33742	0.268538	1.4333
Ms4a4c	5.32808	0.195962	1.0441
Cd244	5.32714	0.19763	1.0528
Muc4	5.32426	0.152234	0.810533
Fcgbp	5.31799	0.118618	0.630809
Cxcl10	5.30385	0.263002	1.39492
A330021E22Rik	5.29794	0.162609	0.861493
Serpini1	5.29748	0.353125	1.87067
H60b	5.29681	0.226345	1.19891
Ptn	5.2802	0.364006	1.92202
Fam212b	5.27485	0.387875	2.04598
Cdkl1	5.27414	0.430035	2.26806
Il1rl2	5.26909	0.358742	1.89025
BC005764	5.26876	0.0934101	0.492155
Hrh2	5.25883	0.392255	2.0628
Camk2n2	5.25629	0.425244	2.23521
Col12a1	5.25425	0.195299	1.02615
Sapcd2	5.25305	0.340696	1.78969
Marco	5.24569	0.318291	1.66965
Kif5c	5.24288	0.299497	1.57023
Col1a2	5.24271	0.248658	1.30365
Hr	5.23886	0.347526	1.82064
Cpne8	5.23614	0.251004	1.31429
Tspan32	5.22394	0.251938	1.31611
Nek2	5.21474	0.257884	1.3448
Rragd	5.20735	0.233186	1.21428
Gprc5b	5.18209	0.277669	1.4389
Creb3l1	5.18177	0.173828	0.900739
Pkib	5.17968	0.370888	1.92108
Cybb	5.17635	0.247126	1.27921
Ccdc3	5.17001	0.240129	1.24147
Cnr1	5.16646	0.186064	0.96129
Bhlhe22	5.14433	0.188383	0.969107
Nusap1	5.1418	0.296611	1.52511
Meox1	5.12777	0.353071	1.81047
Col6a5	5.10476	0.161761	0.825753
Rgcc	5.10274	0.379495	1.93646
Plod2	5.10234	0.264246	1.34827
Pqlc3	5.09746	0.267446	1.36329
Btc	5.09227	0.25613	1.30428
Olfml2a	5.09088	1.3116	6.67718
Atp4a	5.08671	0.194953	0.991667
Mir707	5.08383	0.251478	1.27847
Lrp8	5.07742	0.253685	1.28807
Aurka	5.07414	0.301964	1.53221
Clca2	5.06841	0.654409	3.31681
Fndc8	5.0568	0.375957	1.90114
Xrra1	5.04077	0.151672	0.764542
Cd300lb	5.0313	0.35509	1.78656
Ocstamp	5.02911	0.274426	1.38012
Hist1h4i	5.02732	0.787877	3.96091
Capg	5.02214	0.221658	1.1132
Il18rap	5.02146	0.203565	1.02219
2010016I18Rik	5.01537	0.268097	1.3446
Vill	5.01008	0.263953	1.32243
Lpcat4	5.00911	0.363801	1.82232
Cdk1	4.99834	0.268925	1.34418
Ifitm6	4.9962	0.182669	0.912648
Atp1a2	4.99073	0.412865	2.0605
Clec10a	4.98995	0.167129	0.833965
Ntrk3	4.98684	0.460299	2.29544
Aebp1	4.98679	0.311622	1.55399
Icosl	4.97885	0.206956	1.0304
Mmp3	4.97665	0.134909	0.671393
1700010I14Rik	4.97526	0.698181	3.47363
St8sia1	4.97155	0.252239	1.25402
Csf2rb2	4.9512	0.146397	0.724842
Nuf2	4.94175	0.353661	1.74771
Fgr	4.94057	0.254676	1.25824
Ralgds	4.94037	0.365423	1.80532
Steap1	4.93789	0.277201	1.36879
Glipr1	4.93595	0.332125	1.63935
Bmper	4.93333	0.209313	1.03261
Mir7025	4.93271	0.589554	2.9081
Ccl8	4.92891	0.255016	1.25695
Arhgap36	4.92685	0.0638642	0.314649
Prph	4.91973	0.335437	1.65026
Phospho1	4.90877	0.530152	2.60239
Cx3cl1	4.9084	0.319379	1.56764
Spns3	4.90792	0.152692	0.749398
Sema4d	4.90699	0.282325	1.38537
Lrrc75a	4.90619	0.182782	0.896762
Gpr68	4.90332	0.644405	3.15972
Slc5a1	4.89613	0.332125	1.62613
Crispld2	4.89208	0.246987	1.20828
Ccl19	4.88993	0.366754	1.7934
Capn6	4.8852	0.344755	1.6842
Hpgds	4.87942	0.295127	1.44005
Ccdc112	4.87769	0.396704	1.935
Rspo1	4.87733	0.674072	3.28768
Neto1	4.87448	0.176819	0.861902
Clec7a	4.86952	0.285154	1.38856
B3gnt8	4.86231	0.287803	1.39939
Pappa	4.85923	0.277573	1.34879
Col6a3	4.85048	0.309182	1.49968
2700099C18Rik	4.8445	0.356836	1.72869
St8sia4	4.83632	0.292771	1.41594
Lat2	4.83155	0.276403	1.33546
Trim59	4.82958	0.348568	1.68344
Orm1	4.82564	0.323657	1.56185
Ptafr	4.81892	0.268225	1.29255
Gypa	4.80859	0.283455	1.36302
Il21r	4.80599	0.306204	1.47161
Sema3b	4.80067	0.253852	1.21866
Adamtsl2	4.79626	0.456276	2.18842
2010003K11Rik	4.79148	0.26872	1.28757
Ptchd1	4.78451	0.0946601	0.452903
Atp1a4	4.77766	0.602254	2.87736
Flnc	4.77076	0.204734	0.976738
Plxdc2	4.76861	0.217564	1.03748
Car13	4.7666	0.228161	1.08755
Gm13889	4.75838	0.441115	2.099
Atp11a	4.75288	0.385023	1.82997
Cacnb3	4.75273	0.300833	1.42978
Slc37a1	4.74866	0.27159	1.28969
Fbxl12os	4.74462	0.612134	2.90434
5031425F14Rik	4.74326	0.46619	2.21126
Sh3rf2	4.7385	0.487634	2.31065
Nrg1	4.72951	0.161527	0.763945
Cnn1	4.72873	0.457578	2.16376
Galnt16	4.71959	0.210734	0.99458
Card9	4.71563	0.199468	0.940617
Hist1h2bh	4.70966	0.424492	1.99921
Arg2	4.70608	0.119315	0.561505
Npdc1	4.70274	0.277605	1.3055
Fam83d	4.69143	0.314693	1.47636
Armc3	4.6891	0.677239	3.17565
Ccdc24	4.68244	0.558887	2.61695
Foxm1	4.68078	0.293987	1.37609
Fxyd5	4.67642	0.256599	1.19997
Ccl3	4.66961	0.186355	0.870205
Rasgrp4	4.66901	0.204674	0.955625
Rhoc	4.65701	0.271529	1.26451
Pfkfb4	4.65226	0.303595	1.41241
Csf3r	4.65106	0.227259	1.057
Tnnt2	4.6435	0.289061	1.34226
Peg10	4.63673	0.197001	0.913438
Lysmd2	4.63249	0.259134	1.20044
Treml1	4.63199	0.421359	1.95173
Cr2	4.6289	0.371564	1.71993
Ikzf4	4.62244	0.202772	0.937302
Galnt12	4.61802	0.624494	2.88392
Neil3	4.6115	0.225421	1.03953
Cilp	4.60608	0.788093	3.63002
Rgs2	4.58983	0.322783	1.48152
Il18r1	4.57844	0.594561	2.72216
Ccl6	4.57763	0.194156	0.888776
Cd34	4.57615	0.339285	1.55262
Iqgap3	4.57583	0.255443	1.16887
Tmsb10	4.5643	0.300169	1.37006
Ptpro	4.55087	0.27671	1.25927
Pdpn	4.55022	0.687335	3.12752
Ydjc	4.55007	0.685294	3.11813
Tgm2	4.54768	0.302746	1.37679
Dusp8	4.54765	0.0724004	0.329252
Myc	4.54503	0.28868	1.31206
Gpr55	4.54349	0.621653	2.82448
Ly6e	4.54151	0.301407	1.36884
Sell	4.54001	0.160926	0.730606
Gadd45g	4.53487	0.136038	0.616914
Nxpe4	4.52204	0.240334	1.0868
Depdc1b	4.51943	0.181164	0.818761
Ptger4	4.51871	0.426087	1.92537
A1bg	4.51745	1.15635	5.22375
Atp6v0c-ps2	4.50208	0.00173989	0.00783314
Atp6v0c	4.50208	0.00173989	0.00783314
Fbxw10	4.49984	0.703598	3.16608
Pbk	4.49704	0.20822	0.936372
Cxcr4	4.49153	0.150037	0.673894
Rnd1	4.49019	0.613463	2.75457
Rasl11a	4.47684	0.710971	3.1829
Fhl2	4.47429	0.168367	0.753322
Sh3pxd2b	4.47411	0.159995	0.715834
Atp6v0a4	4.4678	0.159716	0.713579
Mybl2	4.46604	0.585781	2.61612
Tmem202	4.46521	0.176253	0.787006
C5ar1	4.46357	0.215452	0.961683
Atp10a	4.46166	0.389812	1.73921
Btg2	4.45805	0.309256	1.37868
Gpr84	4.45739	0.170404	0.759555
Cyth4	4.45726	0.266391	1.18737
4930429B21Rik	4.44246	0.735023	3.26531
Olfml3	4.43993	0.335276	1.4886
Rbm44	4.42773	0.462537	2.04799
Shcbp1	4.42277	0.320626	1.41806
Mbd4	4.41648	0.321171	1.41845
Fkbp10	4.41634	0.280109	1.23706
Gp1bb	4.41181	0.307419	1.35627
Wfdc18	4.40747	0.860853	3.79418
Rad54l	4.40499	0.262521	1.1564
Hist1h3b	4.40396	0.478939	2.10923
Anxa1	4.39848	0.266607	1.17267
Dkk3	4.39321	0.272751	1.19825
Cd28	4.39257	0.303147	1.3316
Nov	4.3888	0.415583	1.82391
Cmya5	4.38862	0.361301	1.58561
Col28a1	4.37697	1.28142	5.60871
Cystm1	4.37411	0.37771	1.65214
Gabrb3	4.37003	0.330121	1.44264
Cebpe	4.36939	0.56636	2.47465
Lrrn4	4.35925	0.363752	1.58568
Tnni2	4.35095	0.456697	1.98707
Mmp16	4.3508	0.0350012	0.152283
Stx11	4.35037	0.42661	1.85591
Shisa6	4.34666	0.146017	0.634685
Mmrn1	4.34495	0.286902	1.24658
Selplg	4.33227	0.401965	1.74142
Olfml2b	4.3275	0.363633	1.57362
Gm1966	4.31848	0.565302	2.44124
Lyz1	4.31438	0.361804	1.56096
Gm5150	4.30868	0.383787	1.65361
Klrb1b	4.3053	0.503613	2.16821
Eme1	4.30256	0.404213	1.73915
Nme5	4.30151	0.485149	2.08687
Efna1	4.29711	0.583869	2.50895
Ank2	4.29313	0.616688	2.64752
Adcy1	4.28867	0.330314	1.41661
Hunk	4.28583	0.331083	1.41897
Ska3	4.27456	0.182085	0.778336
Coro1a	4.26956	0.280392	1.19715
Myof	4.26352	0.346906	1.47904
Sdk2	4.26174	0.602742	2.56873
C4a	4.25386	0.514261	2.1876
Slc2a3	4.25383	0.241989	1.02938
Egr3	4.2525	0.137438	0.584458
H2-Oa	4.24768	0.576034	2.44681
Fos	4.24124	0.310393	1.31645
Bicc1	4.23675	0.322038	1.36439
Cdca2	4.23282	0.328169	1.38908
Elane	4.23013	0.281037	1.18882
Nyx	4.22488	0.144178	0.609133
Slc7a8	4.22264	0.421961	1.78179
Epdr1	4.22201	0.188247	0.794779
Clca1	4.22102	0.361798	1.52716
Hmga2-ps1	4.21426	0.356805	1.50367
Mgl2	4.20387	0.221612	0.93163
Rhbdl3	4.20282	0.292768	1.23045
Fam131a	4.20216	0.633408	2.66168
Fhdc1	4.19866	0.733015	3.07768
Bub1b	4.19216	0.379545	1.59111
Serpina3b	4.18971	0.234984	0.984517
Sorcs3	4.18547	0.408599	1.71018
Prf1	4.18406	0.4637	1.94015
Zdbf2	4.18318	0.151231	0.632628
Runx2	4.18212	0.300094	1.25503
Apbb1ip	4.18027	0.379989	1.58845
Spats2l	4.17842	0.285132	1.1914
St8sia6	4.17612	0.0872125	0.36421
Tuba8	4.17374	0.237288	0.990378
Tagln2	4.17282	0.252184	1.05232
Mmp9	4.17066	0.13698	0.571297
Kcnab2	4.16781	0.320025	1.3338
Cdca8	4.16729	0.383551	1.59837
Nnmt	4.16674	0.388502	1.61879
Ncs1	4.16651	0.254202	1.05914
Lancl3	4.16116	0.30239	1.25829
Fhl3	4.15668	0.256746	1.06721
Cenph	4.15668	0.251515	1.04547
Hist1h1a	4.15554	0.496742	2.06423
Col6a2	4.1554	0.32807	1.36326
Eln	4.15295	0.676779	2.81063
Skida1	4.15088	0.713633	2.9622
Csmd3	4.14949	0.60199	2.49795
Dram1	4.14945	0.370563	1.53763
Lrrn1	4.14207	1.04424	4.32532
Fam89a	4.14076	0.801707	3.31968
Ms4a6c	4.13982	0.289589	1.19885
Lum	4.13826	0.33355	1.38032
Atg16l2	4.13618	0.313343	1.29604
Kif11	4.13611	0.390317	1.61439
Bicd1	4.13478	0.523914	2.16627
Gpr183	4.13365	0.457578	1.89147
Krt8	4.13261	0.277763	1.14789
Grip1	4.12805	0.145452	0.600435
Scn5a	4.12578	0.039405	0.162577
Tlr13	4.12268	0.293028	1.20806
Samsn1	4.11611	0.338689	1.39408
Batf	4.10082	0.314389	1.28925
Fxyd6	4.09061	1.18688	4.85507
Slc51b	4.08582	0.1373	0.560982
Litaf	4.08538	0.36906	1.50775
Ptpn7	4.08301	0.294671	1.20315
2610307P16Rik	4.08114	0.820699	3.34939
Kif4	4.07603	0.260929	1.06356
Upk1b	4.07566	0.507525	2.0685
Sgol1	4.06008	0.298004	1.20992
Spdl1	4.05564	0.329928	1.33807
Msln	4.05403	0.954234	3.8685
C1qtnf6	4.04798	0.287428	1.1635
Gdf6	4.03899	0.582061	2.35094
Zfp941	4.0365	0.432534	1.74592
Klf6	4.03649	0.360358	1.45458
Itgam	4.03486	0.157003	0.633485
Map1a	4.03301	0.237002	0.955831
Atp8b4	4.02812	0.31876	1.284
Pdlim3	4.02691	0.552146	2.22344
Arl5c	4.02645	0.298505	1.20191
Isyna1	4.02632	0.253331	1.01999
Rrad	4.02268	0.351461	1.41382
Card11	4.02079	0.356232	1.43233
Mfge8	4.02026	0.260789	1.04844
Atp1b2	4.01943	0.852802	3.42778
Npcd	4.01277	0.391586	1.57134
Fut4	4.00896	0.302429	1.21243
Hist1h3c	3.99818	0.564012	2.25502
Gm5544	3.9961	0.368239	1.47152
Osmr	3.99503	0.278784	1.11375
5830416P10Rik	3.98817	0.29732	1.18576
Smtnl2	3.98795	0.632254	2.5214
Evi2b	3.98665	0.363512	1.44919
2310007B03Rik	3.98408	0.50946	2.02973
Ccl12	3.97982	0.253251	1.00789
Pycard	3.97401	0.333723	1.32622
H2-Q1	3.97368	0.243024	0.965701
4833419F23Rik	3.9718	0.205658	0.816832
Cdc25b	3.97173	0.459424	1.82471
Mlkl	3.96172	0.374158	1.48231
Fmod	3.95814	0.463982	1.8365
Ackr3	3.95242	0.262799	1.03869
Fstl1	3.94959	0.357108	1.41043
Mmp23	3.94646	0.219037	0.86442
C9	3.94318	0.413214	1.62938
Lzts1	3.93497	0.886986	3.49026
Dusp2	3.92274	0.382891	1.50198
Hk2	3.92188	0.332651	1.30462
Itgax	3.9199	0.159503	0.625236
Plau	3.91926	0.316331	1.23978
Ltc4s	3.91395	0.459702	1.79925
Fam198b	3.90399	0.215321	0.840614
Kntc1	3.9036	0.318238	1.24228
Themis	3.90073	0.109384	0.426678
Pdlim2	3.89656	0.422468	1.64617
Mctp1	3.89587	0.287386	1.11962
Hpx	3.8946	0.376288	1.46549
Ms4a6d	3.89197	0.266903	1.03878
Gja5	3.8914	0.31113	1.21073
Aurkb	3.88972	0.264569	1.0291
Sertad4	3.88274	0.932584	3.62098
Gas6	3.88088	0.508381	1.97297
Flt3	3.87954	0.2717	1.05407
Serpinb6a	3.87839	0.263981	1.02382
Sirpa	3.87763	0.340441	1.3201
Fosb	3.87637	0.121522	0.471063
Lrch2	3.87435	0.42941	1.66369
4930427A07Rik	3.86723	0.263579	1.01932
Fxyd3	3.8629	0.81486	3.14772
Kcne4	3.86238	0.228192	0.881365
Sh3bp4	3.86128	0.359447	1.38792
Snhg18	3.86071	0.286493	1.10607
2810442I21Rik	3.85852	0.399113	1.53999
Hmox1	3.85522	0.317344	1.22343
Mlph	3.85247	0.435397	1.67735
C920009B18Rik	3.85241	0.180048	0.693617
Tnfrsf12a	3.85152	0.205658	0.792096
Pf4	3.85119	0.242618	0.934369
Gpr132	3.84846	0.293387	1.12909
Rnase6	3.8464	0.361676	1.39115
Relt	3.84525	0.248209	0.954423
Lyz2	3.84409	0.338173	1.29997
Gins2	3.84106	0.377952	1.45174
Ugt2b38	3.83502	0.263759	1.01152
Magi2	3.83483	0.459675	1.76277
Prkar2b	3.83458	0.305802	1.17262
Fstl3	3.82026	0.259986	0.993212
Liph	3.81621	0.290014	1.10676
Dusp5	3.8151	0.215893	0.823653
Hist1h1b	3.81509	0.346073	1.3203
Arid5a	3.81338	0.256319	0.977442
Fam184b	3.81137	0.684134	2.60749
Serpinh1	3.80857	0.359263	1.36828
Kif23	3.80621	0.385888	1.46877
Cacna1c	3.7975	0.697594	2.64912
Nedd9	3.79298	0.289646	1.09862
Pde4b	3.79098	0.584906	2.21737
Fcho1	3.78728	0.289186	1.09523
Ltb4r1	3.78689	0.216221	0.818807
Tmem231	3.78549	0.616672	2.33441
Loxl2	3.77484	0.370963	1.40033
Clcf1	3.77259	0.260927	0.984372
Nfkb2	3.77186	0.310708	1.17195
Adap1	3.7714	0.319233	1.20395
Rgs14	3.7682	0.297994	1.1229
Acot9	3.76528	0.286547	1.07893
Acpp	3.76342	0.918171	3.45547
Trim16	3.7631	0.79577	2.99456
Cidec	3.76027	0.113519	0.426862
Tnfrsf10b	3.75896	0.192415	0.723282
Pdgfrb	3.75364	0.367019	1.37766
Gpr153	3.75291	0.345457	1.29647
Ckap4	3.75048	0.30914	1.15942
C030037D09Rik	3.74841	0.555968	2.084
Fam78b	3.74427	0.441859	1.65444
Ngf	3.74093	0.355477	1.32981
Nfil3	3.73625	1.18399	4.42367
Tgfb3	3.73405	0.409422	1.5288
Clec4n	3.73312	0.311689	1.16357
Pcdhb15	3.72601	0.402927	1.50131
Cytip	3.72366	0.257478	0.958761
Psrc1	3.71477	0.244355	0.907721
Tmod1	3.71344	0.394645	1.46549
Ctsk	3.70383	0.299085	1.10776
Tmem108	3.70258	0.202263	0.748894
Vim	3.70235	0.315967	1.16982
Evl	3.69826	0.363945	1.34596
Alox5ap	3.69713	0.247196	0.913914
Cish	3.69698	0.35533	1.31365
Scn1b	3.69492	0.223589	0.826143
Cyp2s1	3.69125	0.597323	2.20487
Emp3	3.69107	0.362585	1.33833
Fbn1	3.68956	0.366706	1.35298
Tnfsf14	3.68937	0.219905	0.811312
Prdm1	3.68456	0.405238	1.49312
Pdgfb	3.67986	0.327353	1.20461
Mag	3.67615	0.546879	2.01041
Sema3e	3.67406	0.346326	1.27242
Tnfaip2	3.67167	0.465052	1.70752
Ppm1j	3.6708	0.38204	1.40239
Ereg	3.66774	0.28496	1.04516
Ap1s2	3.66018	0.302156	1.10594
Kifc5b	3.659	0.427438	1.56399
Hist1h2ac	3.65685	0.748207	2.73608
Vash2	3.64882	0.156364	0.570542
Runx3	3.64729	0.370995	1.35312
Heyl	3.64644	0.584203	2.13026
Plch1	3.64526	0.617823	2.25213
Ier5	3.64382	0.451661	1.64577
Sept5	3.64198	0.35497	1.2928
Myl7	3.64052	1.15047	4.1883
Numbl	3.6372	0.439768	1.59953
AI504432	3.63426	0.357213	1.29821
Hist1h2bj	3.63352	0.600562	2.18216
Myo1f	3.63063	0.293175	1.06441
Arl2bp	3.62989	0.330453	1.19951
Apobec3	3.62857	0.268624	0.974722
Plac8	3.62821	0.320726	1.16366
Lmcd1	3.62434	0.620068	2.24734
Thbs3	3.62212	0.579385	2.09861
Slamf7	3.62098	0.244019	0.883588
Tmem150b	3.62071	0.39119	1.41639
Lpl	3.61917	0.383716	1.38873
Cd207	3.61844	0.158733	0.574365
Tmem71	3.617	0.211982	0.766737
Sema7a	3.60882	0.291458	1.05182
Evi2a-evi2b	3.60596	0.375598	1.35439
Galnt15	3.60506	1.07167	3.86342
Ube2u	3.60416	0.726386	2.61801
Nr4a1	3.58504	0.342847	1.22912
Slc4a1	3.58248	0.286747	1.02726
Mfap2	3.57899	0.428091	1.53213
Sphk1	3.57862	0.35417	1.26744
Bin2	3.57104	0.432532	1.54459
Anxa5	3.5695	0.413362	1.47549
Ccdc80	3.55754	0.395582	1.4073
Clec4a2	3.5558	0.388636	1.38191
Stc1	3.55173	0.225866	0.802213
E2f7	3.55057	0.328243	1.16545
Rad51ap1	3.55033	0.396901	1.40913
Osbpl3	3.54972	0.33009	1.17173
B430306N03Rik	3.54567	0.331371	1.17493
Mir6950	3.54457	0.339845	1.2046
Ms4a8a	3.53491	0.298861	1.05645
Krt18	3.53468	0.31124	1.10013
Sytl5	3.53409	0.854009	3.01815
Pfkp	3.53331	0.361651	1.27783
Rgs18	3.53316	0.394137	1.39255
Tnfaip8l3	3.53288	1.13228	4.00022
Prr15	3.53248	0.377458	1.33336
Mmp2	3.53133	0.487821	1.72266
Bcl2a1a	3.52566	0.162486	0.57287
Ppfia4	3.52529	0.437656	1.54287
Birc5	3.5207	0.291516	1.02634
Ugdh	3.51767	0.384234	1.35161
Parvg	3.51336	0.269894	0.948235
2900009J06Rik	3.50949	0.277884	0.975231
Srd5a1	3.50921	0.279634	0.981295
Synpo	3.50797	0.321842	1.12901
Mustn1	3.50762	0.489863	1.71825
C330027C09Rik	3.50683	0.300205	1.05277
Gpr35	3.49959	0.16031	0.561018
Myo18b	3.49796	0.447106	1.56396
Ccsap	3.492	0.357913	1.24983
Basp1	3.49095	0.335713	1.17196
B3gnt9	3.48985	0.305489	1.06611
Cd33	3.48943	0.333095	1.16231
Fmnl1	3.48913	0.316951	1.10588
Icam1	3.48877	0.27867	0.972217
Dusp10	3.48821	0.524112	1.82821
Gatm	3.48693	0.452963	1.57945
Sash3	3.48583	0.363421	1.26682
Msc	3.48419	0.388293	1.35289
Hs3st1	3.48404	0.826577	2.87983
Anln	3.48386	0.439869	1.53244
Ypel2	3.48188	0.908947	3.16485
Krt222	3.47745	0.719054	2.50047
Upp1	3.47397	0.237299	0.824368
Kif20b	3.47281	0.347859	1.20805
Evi2a	3.46821	0.290488	1.00747
D830032E09Rik	3.46662	0.0332312	0.1152
Ms4a6b	3.46061	0.296247	1.0252
Hoxa3	3.45887	0.736577	2.54773
Tgfb2	3.45767	0.72244	2.49796
Mum1l1	3.45756	0.352934	1.22029
Gcnt1	3.45661	0.43276	1.49588
Adm	3.4558	0.273304	0.944484
Kif15	3.45037	0.30478	1.05161
Gm14005	3.44905	0.335122	1.15585
Lilrb4	3.44456	0.38245	1.31737
Bnc2	3.44435	0.461152	1.58837
Klri1	3.44247	0.330092	1.13633
C130050O18Rik	3.44041	0.298158	1.02579
Thsd7a	3.44038	0.343365	1.1813
Auts2	3.43992	0.551183	1.89603
Cd8a	3.43688	0.430361	1.4791
Fgl2	3.4275	0.394092	1.35075
2200002D01Rik	3.42596	0.229509	0.786289
Ngfrap1	3.42377	0.38429	1.31572
Ncaph	3.42083	0.331173	1.13289
Slc25a4	3.41696	0.418245	1.42913
Pcdh9	3.41371	0.534087	1.82322
Apol11b	3.41347	0.498637	1.70208
Col4a6	3.41089	0.532728	1.81708
Wnt5a	3.40622	0.503104	1.71368
Fam83f	3.40565	0.590792	2.01203
Stk39	3.4038	0.547275	1.86282
Cd53	3.40331	0.38254	1.3019
Srpx	3.40107	0.52766	1.79461
A130077B15Rik	3.40075	0.252334	0.858127
Slc28a2	3.39443	0.375655	1.27513
Pcdh7	3.3901	0.303885	1.0302
Ctcflos	3.38931	0.360649	1.22235
P2rx1	3.38919	0.338449	1.14707
Hmgb2	3.38896	0.487484	1.65206
Mt2	3.38519	0.170352	0.576676
Tspyl3	3.38483	0.345704	1.17015
Cysltr1	3.38259	0.402861	1.36272
Setbp1	3.37964	0.416723	1.40837
Slc37a2	3.37805	0.463812	1.56678
Ercc6l	3.37672	0.381555	1.2884
Tmem173	3.37481	0.317046	1.06997
Ltk	3.37351	0.369961	1.24807
Thy1	3.3732	0.378147	1.27557
A630033H20Rik	3.37027	0.51829	1.74678
Neurl3	3.36957	0.391609	1.31955
Nespas	3.36949	0.457615	1.54193
Csdc2	3.36904	0.567715	1.91265
C3ar1	3.36407	0.332187	1.1175
Tacc3	3.3626	0.347031	1.16693
Batf3	3.36222	0.620443	2.08607
Nfkbid	3.36132	0.304459	1.02338
Neurl1b	3.36011	0.377699	1.26911
Cdk5rap1	3.35695	0.384446	1.29057
Matn2	3.35666	0.438799	1.4729
Arhgap25	3.35229	0.422963	1.4179
Arhgap11a	3.35083	0.328399	1.10041
Eif4e3	3.34255	0.36433	1.21779
Olfr56	3.33412	0.571104	1.90413
Cyfip2	3.32918	0.572327	1.90538
2610203C20Rik	3.32819	0.525008	1.74733
A430078G23Rik	3.32754	0.458634	1.52612
Bmp3	3.32656	0.1952	0.649346
Col4a1	3.32175	0.329933	1.09595
Ncf2	3.32104	0.329203	1.0933
Pmaip1	3.31845	0.360621	1.1967
Tnip1	3.31564	0.415182	1.37659
Wfdc17	3.3155	0.44319	1.4694
St5	3.31373	0.683015	2.26333
Hey1	3.31325	0.495007	1.64008
Ticam2	3.30888	0.415283	1.37412
Panx1	3.30369	0.214864	0.709844
Galnt18	3.30105	0.429864	1.419
Hck	3.30001	0.436504	1.44047
4632434I11Rik	3.29727	0.357352	1.17829
Rab19	3.29419	0.427049	1.40678
Pcdhb9	3.29278	0.294824	0.970791
Il33	3.29206	0.360601	1.18712
Chrnb1	3.29189	0.354343	1.16646
Enah	3.28439	0.580641	1.90705
Sulf1	3.28434	0.698824	2.29517
Wdr31	3.27934	0.42327	1.38805
Clec2i	3.27219	0.443055	1.44976
Chka	3.27186	0.714391	2.33739
E330011O21Rik	3.27097	0.278922	0.912346
Cmtm7	3.26849	0.442605	1.44665
Nsl1	3.26833	0.545676	1.78345
Specc1	3.26693	0.255833	0.835789
Insig2	3.26407	0.871613	2.84501
Lyl1	3.26279	0.277323	0.904847
Hp	3.25904	0.377204	1.22932
Serpinb9b	3.25748	0.248179	0.808438
Hist1h4a	3.25653	1.12273	3.65621
Tifab	3.25647	0.348501	1.13488
Hist1h2bf	3.25613	0.360392	1.17348
Fchsd1	3.25377	0.422622	1.37511
Dusp18	3.25137	0.337649	1.09782
Alox12	3.25074	0.381591	1.24045
Kcnj8	3.25073	0.396619	1.2893
Stk10	3.2454	0.308972	1.00274
1700112E06Rik	3.24418	0.294854	0.956557
Tbxas1	3.24225	0.456369	1.47966
Tiam2	3.24185	0.61692	1.99997
E030013I19Rik	3.23964	0.573821	1.85897
Adamts15	3.23929	0.377112	1.22157
Myom3	3.23505	0.780526	2.52504
Snx20	3.23091	0.433846	1.40172
Spi1	3.23008	0.405891	1.31106
Fam105a	3.22549	0.348411	1.1238
Adamts2	3.224	0.503663	1.62381
Notch3	3.22305	0.406541	1.3103
Fndc1	3.22299	0.608968	1.96269
Ly9	3.21987	0.361549	1.16414
A630001G21Rik	3.2182	0.383052	1.23274
AB124611	3.21791	0.354963	1.14224
Gpx8	3.21714	0.4183	1.34573
Jun	3.21581	0.2083	0.669852
Ctla2a	3.21465	0.274102	0.881145
Lst1	3.21284	0.451583	1.45087
Ssbp4	3.21114	0.380541	1.22197
Ppp1r3d	3.21071	0.253586	0.814192
4933416M06Rik	3.2101	0.782141	2.51075
Mst1r	3.20946	0.273903	0.879082
Figf	3.20832	0.321374	1.03107
Cdc7	3.20471	0.480264	1.53911
AI197445	3.19773	0.472969	1.51243
Pak1	3.19707	0.364874	1.16653
Crip1	3.19668	0.329642	1.05376
Nlrp3	3.1953	0.452271	1.44514
Cotl1	3.19337	0.354421	1.1318
Plscr1	3.19083	0.257893	0.822892
Fcgr1	3.18966	0.373569	1.19156
Spink5	3.18619	0.234115	0.745934
Ankrd1	3.18328	1.61142	5.12959
Dpysl3	3.18283	0.377669	1.20205
Klhdc1	3.18122	0.58322	1.85535
Polq	3.1796	0.369422	1.17461
Mtus2	3.17778	0.453887	1.44235
Milr1	3.17497	0.366286	1.16294
F630028O10Rik	3.17463	0.374774	1.18977
Tmem215	3.16903	1.10368	3.49761
Sox9	3.16568	0.490861	1.55391
Arhgap44	3.16415	0.182994	0.579023
5830432E09Rik	3.16262	0.408151	1.29083
P2ry6	3.16146	0.257197	0.813116
Cnksr1	3.15851	0.380888	1.20304
Thbs2	3.15805	0.515543	1.62811
Ptpre	3.15654	0.394966	1.24673
Neurl1a	3.15542	0.187061	0.590256
Vav1	3.1554	0.402772	1.27091
Pilra	3.15288	0.469828	1.48131
Cd24a	3.14995	0.659895	2.07864
Crb2	3.14848	0.610482	1.92209
Sox4	3.14837	0.489223	1.54026
Hbegf	3.14277	0.420667	1.32206
Mir8112	3.14245	0.361477	1.13592
Ifi27l2a	3.14113	0.473763	1.48815
Htra1	3.13858	0.67434	2.11647
Fcrla	3.1379	0.596068	1.8704
Pkm	3.13428	0.358993	1.12519
BC022687	3.13427	0.207559	0.650545
Gm9855	3.13192	0.568772	1.78135
Camkk1	3.1302	0.517943	1.62127
Edn1	3.12951	0.589366	1.84443
Gpr137b	3.12843	0.36816	1.15176
Cd93	3.12524	0.342073	1.06906
Clec12a	3.12436	0.407102	1.27193
Kcnt2	3.1217	0.370514	1.15664
Kcnn4	3.12121	0.369719	1.15397
Cd52	3.1166	0.397051	1.23745
Itgb2	3.11438	0.35683	1.1113
B4galt6	3.11406	0.30198	0.940383
Upk3b	3.1092	0.716301	2.22713
Fam109b	3.10799	0.395652	1.22968
Cd300a	3.10747	0.42999	1.33618
Tdg	3.10502	0.574282	1.78316
Pitpnm1	3.10498	0.431552	1.33996
Cd69	3.10348	0.526075	1.63266
Btg3	3.09977	0.254855	0.789991
Gm7334	3.09977	0.254855	0.789991
Ldoc1l	3.09898	0.578425	1.79253
Ccdc18	3.09833	0.384707	1.19195
Apold1	3.09499	0.481879	1.49141
Tril	3.08982	0.583826	1.80392
Tm4sf4	3.08926	0.414617	1.28086
Trps1	3.08637	0.379126	1.17012
B4galnt3	3.08544	0.442597	1.36561
Fbln7	3.08533	0.221863	0.684523
Hist1h2bg	3.08149	0.746827	2.30134
Sorl1	3.08045	0.533158	1.64237
Cep112	3.08017	0.584406	1.80007
Ect2	3.07866	0.344527	1.06068
Napepld	3.07683	0.508691	1.56515
C1ql3	3.07348	0.386326	1.18736
Smox	3.07177	0.38211	1.17376
Dnm3os	3.06988	0.644956	1.97994
Ccdc120	3.06257	0.257456	0.788478
S1pr2	3.06224	0.373929	1.14506
Csf2ra	3.06143	0.485018	1.48485
Lrg1	3.06103	0.229811	0.703459
Traip	3.06102	0.290551	0.889383
Runx1	3.05978	0.294698	0.901712
Cd200r3	3.05971	0.282552	0.864528
Adamts9	3.05912	0.56299	1.72225
Prkcdbp	3.05714	0.448026	1.36968
Nlrp1b	3.05634	0.823427	2.51667
Arl4c	3.05625	0.429918	1.31393
Dbn1	3.055	0.32576	0.995196
Hist1h2bm	3.05062	0.485984	1.48255
Elmo1	3.04845	0.364885	1.11233
Clip2	3.04756	0.437998	1.33483
Tgif1	3.04246	0.541691	1.64807
Serpina7	3.04015	0.223304	0.678877
Lilra6	3.03943	0.0531598	0.161576
Akr1b8	3.03837	0.356993	1.08468
Ninl	3.03774	0.609644	1.85194
Fap	3.03767	0.414984	1.26059
Zc2hc1a	3.03558	0.535202	1.62465
Ppbp	3.03482	0.344454	1.04536
1810064F22Rik	3.03428	0.34793	1.05572
Btk	3.03329	0.476011	1.44388
Cd68	3.03207	0.379225	1.14983
Gas7	3.03202	0.450809	1.36687
Eya4	3.03143	0.369696	1.12071
5430427O19Rik	3.02786	0.351975	1.06573
Traf1	3.02678	0.276471	0.836818
Col17a1	3.0248	0.414298	1.25317
B9d1	3.02402	0.562863	1.70211
Tulp3	3.02398	0.493334	1.49183
Fam26e	3.02391	0.420795	1.27245
Clu	3.0223	0.345142	1.04312
Epha3	3.02017	0.401382	1.21224
Aldh3b1	3.01822	0.355404	1.07269
A830010M20Rik	3.01676	0.457236	1.37937
Cp	3.01478	0.433317	1.30636
Trim47	3.0138	0.371548	1.11977
Vash1	3.01187	0.446197	1.34389
Slc15a2	3.0049	0.472161	1.4188
Dreh	3.00485	0.335932	1.00943
H2-Eb1	3.00367	0.294089	0.883346
Gpr18	3.00327	0.545195	1.63737
Tagln	3.00079	0.279475	0.838645
Rhoh	2.99976	0.328039	0.984038
Oxct1	2.99971	0.516681	1.54989
Igfbp6	2.99962	0.526257	1.57857
Zeb2os	2.99842	0.493435	1.47953
Plk4	2.99734	0.440507	1.32035
Neu3	2.99201	0.312387	0.934665
1700024P16Rik	2.99177	0.315239	0.94312
Lpar4	2.99064	0.763473	2.28327
Card14	2.99027	0.422814	1.26433
Flrt3	2.98764	0.260056	0.776953
Tubb6	2.98609	0.399101	1.19175
Col6a6	2.98398	0.317962	0.948791
Cacnb1	2.98077	0.647101	1.92886
Npnt	2.97975	1.26701	3.77536
Leprel1	2.97904	0.446651	1.33059
Hist1h4k	2.97837	0.683301	2.03512
Apba1	2.97712	0.434192	1.29264
Ms4a4b	2.97128	0.476184	1.41488
Mpeg1	2.96971	0.420288	1.24813
Tyrobp	2.96717	0.436506	1.29519
Popdc2	2.96519	0.281525	0.834775
Ear3	2.96487	0.348571	1.03347
Ear12	2.96487	0.348571	1.03347
Parp8	2.96093	0.405364	1.20025
Fam84a	2.96029	0.733593	2.17165
Mok	2.95844	0.490987	1.45255
4930480G23Rik	2.95712	0.581016	1.71813
Spsb4	2.95437	0.258729	0.76438
Ppm1h	2.95395	0.414475	1.22434
Gm609	2.95284	0.35023	1.03417
Mcm6	2.95029	0.516638	1.52423
Arpc1b	2.94908	0.370838	1.09363
Ncf1	2.94885	0.394606	1.16363
Eid2	2.94742	0.245567	0.723788
Hist1h1c	2.94532	0.522905	1.54012
AI413582	2.94295	0.242123	0.712557
Dtx4	2.94173	0.862163	2.53625
Ctss	2.93883	0.427922	1.25759
Cd72	2.93875	0.563496	1.65597
H2-DMb1	2.93662	0.329004	0.966159
Sntg1	2.93533	0.292294	0.857978
Mgat3	2.93511	0.386879	1.13553
Kcna2	2.93274	0.408008	1.19658
Fam65b	2.93123	0.287018	0.841315
5330417C22Rik	2.93074	0.366644	1.07454
Rap1gap2	2.93049	0.531876	1.55865
Scml4	2.92711	0.291279	0.852605
BC064078	2.92655	0.466378	1.36488
Unc13b	2.92506	0.499345	1.46061
6330416G13Rik	2.92423	0.322536	0.943169
Ptprc	2.92173	0.413324	1.20762
Nkain4	2.9207	0.885465	2.58617
Plp2	2.9201	0.261377	0.763247
Slc8a1	2.91985	0.378519	1.10522
Arhgap30	2.91907	0.406953	1.18793
Vdr	2.9165	0.0957837	0.279353
Cdh6	2.91558	0.146726	0.427791
Ccdc88b	2.91481	0.436048	1.271
Kif18a	2.91158	0.453486	1.32036
Gdpd1	2.90744	0.244172	0.709915
Ebi3	2.90536	0.240722	0.699384
Mcoln2	2.90519	0.262665	0.76309
Arhgap9	2.90514	0.413882	1.20238
Ckb	2.90318	0.523759	1.52057
Mbp	2.9017	0.36859	1.06954
Col5a1	2.89532	0.528751	1.5309
Btbd8	2.8938	0.532115	1.53984
Dhh	2.88781	1.06755	3.08288
Osbpl10	2.88743	0.467809	1.35076
Slc9a5	2.88619	0.759645	2.19248
Rab11fip5	2.88557	0.40979	1.18248
Gpr12	2.883	0.738537	2.1292
S100a10	2.88296	0.699035	2.01529
Itga4	2.88253	0.314561	0.906731
Arhgef25	2.88049	0.621824	1.79116
Sh2d2a	2.87894	0.418475	1.20476
Cyp2c55	2.87814	0.499293	1.43704
Mical1	2.87428	0.382797	1.10026
Angptl7	2.87271	0.339811	0.97618
Fndc7	2.87059	0.532057	1.52732
Bnc1	2.86832	0.735617	2.10999
Ear2	2.86692	0.345729	0.991178
Procr	2.86287	0.379342	1.08601
Zfp473	2.85718	0.472322	1.34951
Ccnjl	2.85692	0.486641	1.39029
D8Ertd82e	2.85504	0.379661	1.08395
Abcc1	2.85474	0.411872	1.17579
Sgip1	2.85371	0.396591	1.13176
Nfatc4	2.85171	0.639099	1.82252
Cd248	2.8516	0.493722	1.4079
Slfn2	2.85007	0.436162	1.24309
Fermt1	2.848	0.808177	2.30169
Med12l	2.84747	0.555196	1.5809
Pla2g7	2.84504	0.534388	1.52036
B3gnt5	2.8434	0.785666	2.23396
Mthfr	2.84133	1.29096	3.66804
Kirrel	2.84013	0.470099	1.33514
Lair1	2.83995	0.342352	0.972262
Hist1h1d	2.83981	0.602544	1.71111
Aim2	2.83948	0.373241	1.05981
AI429214	2.83947	0.426457	1.21091
Uhrf1	2.83937	0.330253	0.93771
St14	2.83919	0.660973	1.87663
Mdfi	2.83604	0.46406	1.31609
AI662270	2.83596	0.483148	1.37019
Rasgrp1	2.83291	0.395469	1.12033
Ncf4	2.82936	0.267066	0.755625
Tnfrsf23	2.82842	0.271713	0.768518
Fam111a	2.82841	0.489831	1.38544
Slamf6	2.82814	0.56999	1.61201
Pvt1	2.82729	0.384132	1.08606
Zbp1	2.82602	0.420728	1.18899
Map1b	2.82503	0.345974	0.977386
Zwilch	2.82488	0.493137	1.39305
Nudt18	2.82391	0.429438	1.2127
Mcf2l	2.82312	0.592115	1.67161
Bgn	2.82126	0.491284	1.38604
Unc5b	2.82083	0.319941	0.9025
Slc15a3	2.81711	0.488019	1.3748
Myh10	2.81565	0.439212	1.23666
Abi3	2.81521	0.464764	1.30841
Fzd3	2.81381	0.446737	1.25703
Rnf150	2.8128	0.469399	1.32033
Fry	2.81032	0.433192	1.21741
Tppp3	2.80713	0.548734	1.54037
Iqgap1	2.8042	0.394692	1.1068
Itgae	2.80207	0.582833	1.63314
Hilpda	2.80158	0.384985	1.07857
Oasl1	2.80124	0.573126	1.60546
Sema6b	2.79912	0.346792	0.970712
Tspan6	2.79698	0.418555	1.17069
Gngt2	2.79566	0.41069	1.14815
Pmepa1	2.79253	0.512121	1.43012
Klk1b4	2.79083	0.373621	1.04271
Tmem246	2.78988	0.398626	1.11212
Ccdc89	2.78976	0.835648	2.33126
Spic	2.7873	0.437893	1.22054
Efemp2	2.78692	0.446387	1.24405
Pygb	2.78674	0.335543	0.935069
Mgat4a	2.78619	0.498052	1.38767
BC035044	2.78599	0.536408	1.49443
Trpv2	2.78364	0.457054	1.27227
Dpp7	2.78271	0.435294	1.2113
Akr1b3	2.78113	0.357237	0.993521
Camk4	2.77935	0.388345	1.07935
Mad2l2	2.77926	0.829483	2.30535
Myb	2.77884	0.152471	0.423692
Rnf125	2.77755	1.23824	3.43928
Tnfaip8l2	2.77745	0.487135	1.353
Gucy2c	2.77738	0.266321	0.739674
Cyba	2.77628	0.397984	1.10491
Gm6644	2.77628	0.357861	0.993521
Pcolce	2.77126	0.482624	1.33748
Tgtp1	2.76786	0.856091	2.36954
Arhgap19	2.76648	0.468884	1.29716
B930041F14Rik	2.76565	0.458567	1.26823
Batf2	2.76519	0.564763	1.56167
Blnk	2.76463	0.217816	0.602181
Cysltr2	2.76321	0.90313	2.49554
Fmn1	2.76118	0.586928	1.62062
Kif26b	2.75738	0.392506	1.08229
Clec4a3	2.75664	0.461988	1.27353
Pik3r5	2.75542	0.395519	1.08982
Ptpn18	2.75508	0.402693	1.10945
Pdzd4	2.75457	0.440184	1.21252
Epsti1	2.75455	0.56662	1.56078
Hist1h4f	2.75394	0.589741	1.62411
Ppic	2.75221	0.502478	1.38293
Plekho2	2.7513	0.496189	1.36517
Ifi205	2.75002	0.544383	1.49706
Map3k1	2.7497	0.380441	1.0461
Ncam2	2.74734	0.189815	0.521485
Slc2a10	2.74596	0.343581	0.943461
Rac3	2.74592	0.684393	1.87929
Trim36	2.74514	0.532876	1.46282
Dync2li1	2.74319	0.394679	1.08268
Zfp947	2.74282	0.345903	0.948749
Tmsb4x	2.74177	0.421072	1.15448
Orai2	2.73816	0.528643	1.44751
Tmem51	2.73734	0.377931	1.03453
Nid1	2.73667	0.387056	1.05924
Mb21d1	2.73621	0.522241	1.42896
Pyhin1	2.73383	0.510887	1.39668
Themis2	2.73379	0.475333	1.29946
Mt1	2.7327	0.237243	0.648316
Synm	2.73226	0.294799	0.805468
Slc52a3	2.73172	0.243799	0.66599
Mir5129	2.73005	0.711353	1.94203
Sparcl1	2.72995	0.476253	1.30015
Shc4	2.72818	0.473456	1.29167
Marcksl1	2.72753	0.488618	1.33272
Mex3b	2.72721	0.465229	1.26878
Apobr	2.72309	0.5243	1.42772
Pik3cd	2.71922	0.352907	0.959632
Cdkn2d	2.71911	0.600711	1.6334
Itga11	2.7186	0.413965	1.12541
Asap3	2.71838	0.418844	1.13858
Srpx2	2.71756	0.4577	1.24383
Rgs19	2.71652	0.505211	1.37241
Tctn3	2.71602	0.513801	1.39549
Rnf222	2.71527	0.478191	1.29842
Gramd1b	2.71438	0.476446	1.29326
Lrrc18	2.71438	0.35503	0.963684
Cygb	2.71211	0.406513	1.10251
Incenp	2.71189	0.488576	1.32496
Nfkbie	2.70839	0.308556	0.83569
Bach2os	2.70813	0.528874	1.43226
Pdgfra	2.70772	0.544437	1.47418
1700030C10Rik	2.70689	0.598407	1.61982
Lmo2	2.70639	0.469605	1.27093
Tyro3	2.70533	0.586057	1.58548
Ccdc64	2.70468	0.716591	1.93815
Smoc2	2.70464	0.243212	0.657802
Ankrd13d	2.70175	0.566064	1.52936
Trpc1	2.70152	0.397762	1.07456
Triqk	2.70078	0.691741	1.86824
Ifi47	2.70042	0.63161	1.70561
P2ry13	2.69875	0.515969	1.39247
Matk	2.69739	0.27138	0.732019
Adam15	2.69651	0.503573	1.35789
Mvp	2.69576	0.322483	0.869335
Tnfrsf21	2.69499	0.417225	1.12442
Inhbb	2.69474	0.328218	0.884462
Igsf1	2.6938	0.311643	0.839506
Klhl29	2.68948	0.335141	0.901354
Arhgap15	2.68948	0.426387	1.14676
Pnrc1	2.68732	0.798977	2.14711
Hist1h3d	2.68528	0.442581	1.18845
Gdf10	2.68524	0.481724	1.29354
Hrct1	2.68522	0.566086	1.52006
Rasal3	2.68476	0.584314	1.56874
Fzd6	2.68299	0.33186	0.890377
Glt8d2	2.68284	0.530116	1.42222
Plekhm3	2.6828	0.384174	1.03066
Tjp3	2.6825	0.825892	2.21545
5330426P16Rik	2.68128	0.554833	1.48766
Antxr1	2.6796	0.613125	1.64293
Impact	2.67823	0.504769	1.35189
Csad	2.67764	0.470573	1.26003
Mxra7	2.67731	0.368295	0.986039
Lama2	2.67641	0.5891	1.57667
Dock2	2.67574	0.458337	1.22639
Ncapg2	2.67546	0.388329	1.03896
Plk2	2.67174	0.503035	1.34398
Nlgn2	2.67078	0.496281	1.32546
Rhbdf2	2.66908	0.515325	1.37545
Tnfrsf11a	2.66878	0.476694	1.27219
Ehd2	2.66796	0.356354	0.950738
Plet1	2.66699	0.530266	1.41421
Zfp827	2.66447	0.756022	2.0144
Igsf6	2.66083	0.472338	1.25681
Fscn1	2.65997	0.466279	1.24029
Pik3cg	2.65832	0.42562	1.13143
Map3k8	2.65665	0.520564	1.38296
Fam129b	2.65626	0.511725	1.35927
Cd63	2.65568	0.188488	0.500564
Rem1	2.65566	0.305468	0.81122
Cd300lf	2.65238	0.252219	0.668979
Gpr133	2.65229	0.672028	1.78241
Col4a2	2.65116	0.402706	1.06764
Cd48	2.64756	0.450621	1.19305
Spire1	2.64715	0.4237	1.12159
Slc24a3	2.64662	0.584942	1.54812
Tpm1	2.64559	0.416284	1.10132
Treml4	2.64542	0.442521	1.17065
Tlr9	2.64365	0.241253	0.637787
Lcp2	2.64166	0.524521	1.38561
Saa4	2.64115	0.409918	1.08266
Fbxw17	2.64026	0.68408	1.80615
Ciita	2.6399	0.324242	0.855967
Cerk	2.63371	0.565226	1.48864
Heg1	2.63328	0.433102	1.14048
Fcer1g	2.6318	0.438041	1.15284
Zfp382	2.62882	0.673788	1.77127
Plekha4	2.62876	0.343501	0.902979
Boc	2.62874	0.400834	1.05369
1810011H11Rik	2.62852	0.447083	1.17517
Ccdc88a	2.62784	0.524902	1.37936
Slamf8	2.62701	0.571192	1.50053
Nbl1	2.62691	0.881833	2.31649
Afap1	2.62552	0.745098	1.95627
Cstb	2.62538	0.342971	0.900431
Col6a1	2.62519	0.50339	1.32149
Hist1h2bn	2.62493	0.553585	1.45313
Serpina3h	2.62407	0.395019	1.03656
Trip13	2.62359	0.512749	1.34524
Rian	2.62204	0.332028	0.870588
Ipcef1	2.62095	0.322709	0.845804
Il27ra	2.62094	0.559951	1.4676
Vwa7	2.62056	0.373068	0.977649
Ehd4	2.61945	0.495251	1.29729
BC048546	2.61801	0.280027	0.733114
Cd74	2.61688	0.292236	0.764745
Def6	2.61625	0.344757	0.901969
Mogat2	2.61535	0.160401	0.419505
Fbxo6	2.61415	0.610508	1.59596
Lrrc20	2.61274	0.454092	1.18642
Mir5107	2.6105	0.265955	0.694278
AF251705	2.61038	0.436413	1.1392
Adam19	2.60854	0.521501	1.36036
Clic1	2.60813	0.521512	1.36017
Enpp6	2.60513	0.611861	1.59398
Fam180a	2.60454	0.463014	1.20594
Leprel2	2.60268	0.480177	1.24975
Ccr9	2.59795	0.259411	0.673938
Bcl11a	2.59771	0.390917	1.01549
2610018G03Rik	2.59771	0.548965	1.42605
Kifc3	2.59659	0.870222	2.25961
Map4k4	2.59634	0.477856	1.24068
Meg3	2.59499	0.569838	1.47873
1600010M07Rik	2.59494	0.186149	0.483045
Nfatc2	2.59435	0.148417	0.385045
H2afy2	2.59236	0.365686	0.94799
Ajuba	2.58664	0.49502	1.28044
Pmp22	2.58352	0.423331	1.09368
Pram1	2.58321	0.405351	1.04711
44815	2.5807	0.513575	1.32538
Ltbp3	2.57964	0.656245	1.69287
Dnah5	2.57928	0.291936	0.752986
Cenpt	2.57656	0.363662	0.936999
Enc1	2.57504	0.542461	1.39686
Pira2	2.57482	0.551912	1.42108
H2-Ab1	2.57465	0.346036	0.890921
Ccr5	2.57445	0.538046	1.38517
Lrrc49	2.57396	0.891695	2.29519
Tmem176b	2.56705	0.43602	1.11929
Gm7694	2.5664	0.27327	0.701318
Tnfaip8	2.56505	0.475015	1.21844
Irf8	2.56473	0.40601	1.0413
Hcst	2.56212	0.414225	1.06129
Traf3ip3	2.56136	0.344644	0.882759
Ptplad2	2.55998	0.378665	0.969376
Epb4.1l1	2.5577	0.392703	1.00442
Slc11a1	2.55762	0.46943	1.20062
1700012D14Rik	2.55759	0.979435	2.50499
Ggt6	2.55745	0.487276	1.24618
Apaf1	2.55618	0.435071	1.11212
Siglech	2.55021	0.33491	0.854092
Dact3	2.55021	0.417594	1.06495
Sema3a	2.54854	0.352489	0.89833
Nckap1l	2.548	0.414834	1.057
Kctd17	2.54761	0.431673	1.09974
Id4	2.54687	0.737498	1.87831
Scd1	2.54663	0.34922	0.889334
Ahnak	2.54505	0.443519	1.12878
Pdk3	2.54405	0.438831	1.11641
Naaa	2.54364	0.555765	1.41367
Rgs10	2.54271	0.400572	1.01854
Omd	2.54261	0.338968	0.861864
P2rx7	2.54181	0.510471	1.29752
Emilin2	2.54111	0.433141	1.10066
Zfp934	2.53947	0.635547	1.61395
Btla	2.53906	0.476169	1.20902
Tbx20	2.5388	0.571718	1.45148
Wdfy4	2.53857	0.45754	1.1615
Nfam1	2.53628	0.452464	1.14757
Arhgdib	2.53438	0.42751	1.08347
Sybu	2.53344	0.435874	1.10426
Fam124a	2.53301	0.486838	1.23317
Ptgfrn	2.53294	0.500849	1.26862
Prrg4	2.53262	0.166654	0.422071
Acmsd	2.5308	0.522477	1.32228
Txk	2.52855	0.718541	1.81687
Zfp82	2.52748	0.506516	1.28021
Adamts5	2.52618	0.641344	1.62015
Dapp1	2.52594	0.361512	0.913156
Ptgr1	2.52382	0.348393	0.879282
Tmem86a	2.52349	0.367051	0.926249
Cd5l	2.52343	0.524011	1.32231
Cxx1c	2.52274	0.651021	1.64235
Cd40	2.52218	0.372516	0.939553
Tcea3	2.52082	0.667337	1.68223
Hn1	2.52014	0.429869	1.08333
Dbf4	2.51981	0.457605	1.15308
Lcp1	2.51943	0.514999	1.2975
Tspan13	2.51918	0.338385	0.852453
Ces2c	2.51915	0.532682	1.3419
Csf2rb	2.51775	0.373716	0.940922
Agpat4	2.51694	0.578377	1.45574
Fam221a	2.51446	0.466501	1.173
Gcsam	2.50992	0.441745	1.10874
Gpx7	2.50828	0.405135	1.01619
Pirb	2.50808	0.384959	0.965509
Slfn8	2.50797	0.391421	0.981671
Rcn3	2.50689	0.530045	1.32877
Cdkl2	2.50615	0.487855	1.22264
Sh2b2	2.50591	0.502713	1.25975
Sat1	2.50562	0.402231	1.00784
Fam129a	2.50478	0.403983	1.01189
Dok1	2.50411	0.514357	1.28801
Hoxa2	2.5031	0.646013	1.61703
Mir6367	2.50179	0.353876	0.885324
Ptk7	2.50132	0.459715	1.14989
C1qtnf5	2.50132	0.429237	1.07366
Mfrp	2.50132	0.429237	1.07366
Hivep3	2.50129	0.338768	0.847355
Pcdhb20	2.50006	0.530171	1.32546
Prickle2	2.50004	0.459325	1.14833
Cd36	2.49903	0.606928	1.51673
Me2	2.49862	0.475126	1.18716
Gas2l1	2.49798	0.446347	1.11496
Cd200r1	2.49763	0.451974	1.12887
Scamp5	2.49763	0.438001	1.09396
Ica1	2.49671	0.650833	1.62494
Map3k14	2.49588	0.374934	0.93579
Cxadr	2.4938	0.544424	1.35768
Cpz	2.49344	0.483358	1.20522
Was	2.49191	0.444717	1.10819
Dntt	2.49174	1.05809	2.63648
Sh3bgrl3	2.49064	0.503652	1.25442
Ikzf1	2.49016	0.461536	1.1493
Krt7	2.49007	0.559831	1.39402
Id3	2.48955	0.536965	1.3368
Fam198a	2.48942	1.16091	2.88999
H2-Aa	2.48906	0.320432	0.797576
Cd180	2.48894	0.525518	1.30798
9130409I23Rik	2.48838	0.377005	0.938132
Col16a1	2.48803	0.510366	1.26981
Tpd52	2.48647	0.360675	0.896807
Gsta2	2.48628	0.27321	0.679279
H2-DMa	2.48562	0.397662	0.988436
Cacna1e	2.48551	0.317833	0.789975
Ecscr	2.48416	0.368439	0.915263
Rundc3a	2.48306	0.414212	1.02851
Rab8b	2.48195	0.544614	1.3517
Lbh	2.48193	0.498975	1.23842
Slc6a4	2.48111	0.675828	1.6768
Ptgis	2.48087	0.366065	0.908158
P2ry10	2.48078	0.397799	0.98685
Hic1	2.47983	0.464931	1.15295
Lrfn3	2.47947	0.810858	2.0105
Grap2	2.47898	0.457368	1.13381
Lgalsl	2.47848	1.07342	2.66044
E230029C05Rik	2.47649	0.576983	1.42889
Slc35g2	2.47487	0.41848	1.03568
D130040H23Rik	2.47446	0.371623	0.919565
Stx3	2.47332	0.421746	1.04311
Fcgr3	2.47188	0.473643	1.17079
Rnf180	2.47162	0.555708	1.3735
Slfn3	2.47006	0.329217	0.813187
Msn	2.46896	0.473127	1.16813
Bbc3	2.46838	0.943979	2.3301
Mxd1	2.46831	0.582256	1.43719
Kbtbd12	2.46758	0.592456	1.46193
Lrp11	2.46614	0.483335	1.19197
Gpr39	2.46591	0.525058	1.29475
Tspan17	2.46545	0.435858	1.07459
Gal3st1	2.46534	0.30079	0.74155
Plcd1	2.46499	0.450225	1.1098
Cd96	2.46482	0.317913	0.783597
Dynlt1a	2.46413	0.435681	1.07358
Entpd2	2.46279	0.405517	0.998704
Insc	2.46267	0.736389	1.81348
Fbln5	2.46254	0.594338	1.46358
Nup210l	2.4598	0.433233	1.06567
Dok2	2.45715	0.421737	1.03627
Lrrc25	2.45712	0.456899	1.12265
Opn3	2.45502	0.253851	0.623209
Fgl1	2.45417	0.62905	1.54379
Lbp	2.4539	0.550665	1.35128
Palb2	2.45389	0.481727	1.18211
Pcdh17	2.45367	0.422607	1.03694
Zbtb3	2.4514	0.758063	1.85832
Pdp1	2.45104	0.667571	1.63624
Hmgcs1	2.44922	0.925972	2.26791
Cage1	2.44568	0.966197	2.36301
Abcg1	2.44551	0.385242	0.942111
Nexn	2.43759	0.464714	1.13278
Tspan15	2.43735	0.46994	1.14541
Cd83	2.43555	0.615029	1.49793
Timd4	2.43499	0.556024	1.35391
Cftr	2.4336	1.73683	4.22676
Ncapd2	2.43256	0.435346	1.05901
Ripk3	2.4323	0.478423	1.16367
Spn	2.43165	0.298579	0.726041
Lhfp	2.43159	0.464485	1.12944
C1qb	2.42768	0.498435	1.21004
Naip5	2.4247	0.441337	1.07011
Rras	2.42186	0.399878	0.968447
Anxa3	2.42121	0.482289	1.16772
Angpt2	2.41858	0.521949	1.26237
Ifi30	2.41829	0.481143	1.16355
Irak4	2.41758	0.537335	1.29905
Sema4c	2.41579	0.599543	1.44837
Adamts10	2.41324	0.642433	1.55035
Gpm6b	2.41309	0.455968	1.10029
Plcg2	2.41292	0.450234	1.08638
Sh3kbp1	2.41188	0.416694	1.00502
Exd1	2.41186	0.812549	1.95976
Adamtsl1	2.41043	0.585183	1.41054
Hspa2	2.40836	0.290241	0.699003
Tgfb1	2.40587	0.642091	1.54479
Tubb2a	2.40575	1.3559	3.26195
Emilin1	2.40573	0.468136	1.12621
Mir686	2.40561	0.885776	2.13083
Gpr174	2.40456	0.369327	0.888069
9230110C19Rik	2.40429	0.831978	2.00032
Cdr2l	2.40277	0.496466	1.19289
Klhdc8a	2.40228	0.675853	1.62359
Fam217b	2.40018	0.435764	1.04591
Gstm2	2.39971	0.538329	1.29184
Dynlt1f	2.39867	0.394183	0.945518
Flna	2.39865	0.448506	1.07581
Sacs	2.39854	0.33666	0.807493
Srgn	2.39833	0.405002	0.97133
Mmp17	2.39711	0.586077	1.40489
Gla	2.39708	0.539056	1.29216
Setd7	2.39695	0.577141	1.38338
Tmtc1	2.39518	0.571376	1.36855
Itgb7	2.39397	0.438629	1.05007
Plxna3	2.39214	0.291667	0.697709
Gbp11	2.39093	1.77639	4.24722
Crlf2	2.38821	0.431143	1.02966
Akap12	2.38723	0.412258	0.984155
Pdgfc	2.38611	0.911893	2.17588
Cd86	2.38489	0.546504	1.30335
4632428C04Rik	2.38327	0.755466	1.80048
Il17rd	2.38252	0.629977	1.50093
Clec4a1	2.38239	0.499079	1.189
Hist1h3a	2.38227	0.961358	2.29022
Fads3	2.38035	0.56479	1.3444
Tlr6	2.37926	0.565677	1.34589
Casp12	2.37764	0.613144	1.45783
2010107G23Rik	2.37573	0.82134	1.95128
Zdhhc2	2.37569	0.38498	0.914592
Cxcl16	2.37529	0.456353	1.08397
Coro2a	2.37472	0.291096	0.691271
Tgm1	2.37422	0.401632	0.953563
Etv1	2.37395	0.897827	2.1314
Col8a1	2.37328	0.494172	1.17281
Cldn15	2.37001	0.697272	1.65254
Arhgef2	2.36949	0.506416	1.19995
Itpripl2	2.36897	0.517812	1.22668
Armcx2	2.36885	0.502053	1.18929
Gm9833	2.36848	0.360918	0.854825
Vaultrc5	2.36832	0.540904	1.28104
Hcls1	2.36673	0.425867	1.00791
Cit	2.36608	0.460297	1.0891
Pls1	2.36127	0.309349	0.730457
Pcdha4-g	2.3598	0.769089	1.8149
Tmem194b	2.35946	0.5297	1.2498
Fermt3	2.35921	0.410504	0.968467
Atp8b2	2.35827	0.471494	1.11191
Abcg3	2.35646	0.472341	1.11305
Tor3a	2.35611	0.749047	1.76484
Cdkn1a	2.35402	1.07619	2.53338
Cdr2	2.35331	0.488572	1.14976
Ndn	2.35213	0.66804	1.57132
Shisa2	2.35204	0.681726	1.60345
Tm6sf1	2.35131	0.410332	0.964818
Mir223	2.35041	0.351173	0.8254
Rhog	2.3493	0.520337	1.22243
Tpm4	2.34848	0.399806	0.938938
Mapkapk3	2.34549	0.248203	0.582157
Hist1h3f	2.34375	0.589018	1.38051
Pkia	2.34215	0.505839	1.18475
Dlg4	2.33979	0.456929	1.06912
Slc6a8	2.33873	0.276881	0.647548
Cyp4f16	2.3383	0.404611	0.946103
Sparc	2.33743	0.675578	1.57912
Xcr1	2.33529	0.632331	1.47668
2810408I11Rik	2.33163	0.466117	1.08681
Mest	2.3311	0.617422	1.43927
Tmem132a	2.33009	0.715442	1.66705
Fgd3	2.32986	0.67218	1.56609
Robo2	2.32926	0.582355	1.35645
Emp2	2.32924	0.418788	0.97546
Dmpk	2.32824	0.5603	1.30452
Rap2b	2.32652	0.498069	1.15877
Reep1	2.32645	0.48191	1.12114
Myh11	2.32401	0.477713	1.11021
Bik	2.32384	0.879881	2.0447
Cercam	2.32333	0.470902	1.09406
Endou	2.32027	1.13705	2.63827
Itga6	2.31912	0.640847	1.4862
Ankrd37	2.31834	0.259502	0.601616
Klhl6	2.31827	0.566044	1.31225
Mgat5	2.31804	0.483369	1.12047
Lck	2.31793	0.677881	1.57128
Fndc5	2.31569	0.810484	1.87683
Fanci	2.31399	0.244681	0.56619
Pld1	2.3133	0.598511	1.38454
Naip2	2.3125	0.509936	1.17923
Gab2	2.31066	0.498052	1.15083
Strip2	2.31003	0.437623	1.01092
Bmp4	2.30704	0.666512	1.53767
Renbp	2.30676	0.431838	0.996147
Prss23	2.30637	0.582808	1.34417
P4ha2	2.30586	0.556826	1.28396
Ccdc68	2.30578	0.667887	1.54
Lpxn	2.30433	0.472075	1.08782
Dynlt1c	2.30413	0.410549	0.945956
Bcl3	2.30353	0.371179	0.855022
Tmem221	2.303	0.533	1.2275
Hhex	2.30112	0.785222	1.80689
Myef2	2.29604	0.454491	1.04353
Rin1	2.29545	0.520751	1.19536
Il7r	2.29451	0.449175	1.03064
Slc11a2	2.29163	0.678288	1.55439
Mnda	2.2909	0.511703	1.17226
Map10	2.29062	0.633014	1.44999
Plcb2	2.29057	0.419964	0.961958
Mpzl1	2.28953	0.771942	1.76738
Rftn1	2.28896	0.552818	1.26538
Casz1	2.28714	0.370624	0.847668
Cdc42ep5	2.28677	0.615171	1.40675
Zfp185	2.28596	0.542962	1.24119
Gpr65	2.28404	0.508463	1.16135
Mad2l1	2.28334	0.381612	0.871348
Lipt2	2.28179	0.491104	1.12059
Soat1	2.28145	0.47209	1.07705
Drc1	2.28111	0.615118	1.40315
Mcm5	2.28101	0.482568	1.10074
Srcrb4d	2.28055	0.810865	1.84922
Zfp503	2.28025	0.621144	1.41636
Lpcat2	2.27984	0.425955	0.97111
Prokr1	2.27875	0.600254	1.36783
Cd300ld	2.27761	0.247708	0.564183
Gvin1	2.27716	0.563522	1.28323
[truncated: 884 more rows]
